# Supplementary material for: Cooperative dynamic polaronic picture of diamond color centers
Source: Nat Commun. 2024 Aug 30;15:7174. doi: 10.1038/s41467-024-51366-x (PMC11364646; doi:10.1038/s41467-024-51366-x)
Supplement: Supplementary file 3 — Source data [file 41467_2024_51366_MOESM3_ESM.xlsx]

## Sheet: Fig1a
NI diamond			NV dimaond
x-axis	y-axis		x-axis	y-axis
-0.402883	-3.52978e-08		-0.402883	1.5444e-07
-0.401788	-4.66929e-07		-0.401788	1.61859e-07
-0.400693	-8.73324e-07		-0.400693	7.6626e-07
-0.399597	-7.04276e-09		-0.399597	6.84023e-07
-0.398502	3.3994e-07		-0.398502	3.48398e-07
-0.397407	-5.66098e-07		-0.397407	-4.68155e-07
-0.396312	-2.13129e-07		-0.396312	5.73842e-07
-0.395217	-3.60229e-07		-0.395217	4.69982e-07
-0.394121	2.6023e-07		-0.394121	-9.62654e-08
-0.393026	-2.97486e-07		-0.393026	3.92858e-07
-0.391931	-5.75569e-07		-0.391931	-3.12638e-08
-0.390836	-5.52947e-07		-0.390836	-1.28795e-07
-0.38974	-5.3765e-07		-0.38974	1.00801e-07
-0.388645	-2.34844e-07		-0.388645	8.21756e-08
-0.38755	-6.49672e-07		-0.38755	1.04839e-06
-0.386455	-1.05085e-06		-0.386455	-1.73647e-08
-0.38536	-8.97637e-07		-0.38536	2.76147e-07
-0.384264	-2.36645e-07		-0.384264	1.06076e-07
-0.383169	-4.94872e-07		-0.383169	7.24552e-07
-0.382074	-4.02425e-07		-0.382074	2.57499e-08
-0.380979	-8.66993e-07		-0.380979	2.09718e-08
-0.379883	-2.85171e-07		-0.379883	1.54728e-07
-0.378788	-5.49097e-07		-0.378788	-1.91522e-07
-0.377693	5.5027e-07		-0.377693	5.72111e-07
-0.376598	-7.4019e-07		-0.376598	-6.4484e-07
-0.375502	8.37746e-08		-0.375502	4.37567e-07
-0.374407	-2.9733e-07		-0.374407	3.97368e-07
-0.373312	1.6871e-07		-0.373312	-1.39424e-07
-0.372217	-3.11042e-07		-0.372217	4.07656e-07
-0.371122	-4.62348e-07		-0.371122	9.69933e-08
-0.370026	-4.03829e-08		-0.370026	-2.76601e-07
-0.368931	-2.45054e-07		-0.368931	4.58563e-07
-0.367836	-9.29842e-08		-0.367836	-2.89528e-07
-0.366741	-3.69238e-07		-0.366741	-1.39777e-07
-0.365645	2.96186e-07		-0.365645	-1.3281e-07
-0.36455	-1.36712e-07		-0.36455	-1.76031e-07
-0.363455	2.48947e-07		-0.363455	-5.43545e-07
-0.36236	9.7047e-08		-0.36236	-2.96625e-07
-0.361265	-3.37239e-07		-0.361265	-4.44376e-07
-0.360169	-1.70499e-07		-0.360169	1.59171e-07
-0.359074	-8.24192e-07		-0.359074	2.86578e-07
-0.357979	-2.83488e-07		-0.357979	-6.99088e-07
-0.356884	2.43793e-07		-0.356884	5.57987e-07
-0.355788	-2.82469e-07		-0.355788	-3.92882e-07
-0.354693	-5.14907e-07		-0.354693	-6.52343e-08
-0.353598	-1.21654e-07		-0.353598	1.07604e-07
-0.352503	-2.21276e-07		-0.352503	-4.61097e-07
-0.351408	-1.08996e-07		-0.351408	1.84713e-07
-0.350312	-1.74692e-07		-0.350312	4.90817e-08
-0.349217	-6.4828e-07		-0.349217	-2.50674e-07
-0.348122	3.07125e-07		-0.348122	-3.81266e-09
-0.347027	1.30878e-07		-0.347027	-4.70231e-09
-0.345931	2.87528e-07		-0.345931	-1.06381e-07
-0.344836	1.32824e-08		-0.344836	-3.16167e-07
-0.343741	2.9362e-07		-0.343741	2.94726e-07
-0.342646	2.83417e-07		-0.342646	-1.81155e-07
-0.34155	2.4576e-07		-0.34155	1.73744e-07
-0.340455	-3.62538e-08		-0.340455	-6.0299e-07
-0.33936	-4.0488e-07		-0.33936	-4.69837e-07
-0.338265	3.93547e-07		-0.338265	-7.30329e-07
-0.33717	-3.81223e-08		-0.33717	-2.97782e-08
-0.336074	-2.60003e-07		-0.336074	-7.85998e-07
-0.334979	-6.27625e-07		-0.334979	5.40515e-07
-0.333884	-1.29762e-07		-0.333884	-5.32937e-07
-0.332789	2.67335e-07		-0.332789	-5.64461e-08
-0.331693	2.95248e-07		-0.331693	-1.08022e-06
-0.330598	-1.30109e-07		-0.330598	-4.01624e-07
-0.329503	-1.28575e-08		-0.329503	-2.18768e-07
-0.328408	3.8845e-07		-0.328408	-1.19781e-06
-0.327313	-3.87739e-07		-0.327313	4.00729e-07
-0.326217	1.16232e-08		-0.326217	-2.81023e-07
-0.325122	-2.09424e-07		-0.325122	-4.53329e-07
-0.324027	-1.15598e-07		-0.324027	5.38856e-08
-0.322932	-6.93769e-08		-0.322932	2.41494e-07
-0.321836	1.3738e-07		-0.321836	-6.95932e-07
-0.320741	-3.94921e-07		-0.320741	-1.94283e-07
-0.319646	-6.2518e-07		-0.319646	-7.5933e-07
-0.318551	6.06549e-07		-0.318551	-7.3591e-07
-0.317456	1.07012e-06		-0.317456	-6.1802e-08
-0.31636	-1.43594e-07		-0.31636	-2.54018e-07
-0.315265	-2.22944e-08		-0.315265	-8.0323e-07
-0.31417	3.90307e-07		-0.31417	8.01986e-07
-0.313075	1.7267e-07		-0.313075	-3.47449e-07
-0.311979	-1.78689e-07		-0.311979	-4.18436e-07
-0.310884	8.66244e-07		-0.310884	-5.50023e-07
-0.309789	3.03532e-07		-0.309789	-9.18828e-07
-0.308694	8.43092e-07		-0.308694	-8.54356e-07
-0.307598	-1.78359e-07		-0.307598	-5.25818e-07
-0.306503	4.84492e-07		-0.306503	-9.68275e-07
-0.305408	2.69062e-07		-0.305408	1.26183e-07
-0.304313	3.71518e-07		-0.304313	-4.41773e-07
-0.303218	5.25152e-07		-0.303218	-3.48536e-07
-0.302122	9.47314e-07		-0.302122	-6.48213e-07
-0.301027	7.1389e-07		-0.301027	-9.20219e-07
-0.299932	7.08262e-07		-0.299932	-8.94778e-07
-0.298837	2.29527e-07		-0.298837	-9.18901e-07
-0.297741	2.78022e-07		-0.297741	-5.63076e-07
-0.296646	5.90906e-07		-0.296646	-1.32996e-07
-0.295551	2.65883e-07		-0.295551	-6.17376e-08
-0.294456	6.91748e-07		-0.294456	-6.45867e-07
-0.293361	1.01271e-06		-0.293361	1.22614e-07
-0.292265	4.05107e-07		-0.292265	2.52299e-10
-0.29117	1.08773e-06		-0.29117	-7.84801e-07
-0.290075	1.48654e-06		-0.290075	9.23584e-08
-0.28898	6.32576e-07		-0.28898	-1.06868e-06
-0.287884	3.42753e-07		-0.287884	-9.934e-07
-0.286789	6.33125e-07		-0.286789	-3.93904e-08
-0.285694	7.58616e-07		-0.285694	-4.45736e-07
-0.284599	1.43991e-06		-0.284599	-1.28069e-07
-0.283504	1.01811e-06		-0.283504	-3.22146e-07
-0.282408	9.65501e-07		-0.282408	-4.08791e-07
-0.281313	1.22576e-06		-0.281313	2.76715e-07
-0.280218	1.00879e-06		-0.280218	-6.39989e-07
-0.279123	3.20017e-07		-0.279123	-6.05982e-07
-0.278027	2.54209e-07		-0.278027	9.02488e-07
-0.276932	5.80478e-07		-0.276932	-6.21464e-07
-0.275837	1.14689e-06		-0.275837	6.38248e-07
-0.274742	1.21805e-06		-0.274742	1.37165e-07
-0.273646	2.53079e-07		-0.273646	-5.81004e-08
-0.272551	1.2224e-06		-0.272551	4.55237e-08
-0.271456	1.35037e-06		-0.271456	6.7765e-07
-0.270361	1.49748e-06		-0.270361	3.78456e-07
-0.269266	7.74324e-07		-0.269266	8.06379e-07
-0.26817	8.32259e-07		-0.26817	1.65381e-07
-0.267075	5.15421e-07		-0.267075	1.05456e-07
-0.26598	1.37516e-06		-0.26598	9.56393e-07
-0.264885	6.84014e-07		-0.264885	3.62959e-07
-0.263789	1.17432e-06		-0.263789	-9.46757e-07
-0.262694	1.52356e-06		-0.262694	4.85802e-07
-0.261599	1.71984e-06		-0.261599	3.05121e-07
-0.260504	2.09442e-06		-0.260504	-5.19675e-07
-0.259409	1.3685e-06		-0.259409	1.3466e-06
-0.258313	1.71264e-06		-0.258313	-1.1353e-06
-0.257218	1.31411e-06		-0.257218	1.16008e-06
-0.256123	1.38962e-06		-0.256123	1.16184e-07
-0.255028	6.7853e-07		-0.255028	-2.62936e-07
-0.253932	1.43192e-06		-0.253932	9.04476e-07
-0.252837	2.02135e-06		-0.252837	5.43239e-07
-0.251742	1.268e-06		-0.251742	5.55338e-07
-0.250647	1.23106e-06		-0.250647	9.21159e-07
-0.249552	1.50842e-06		-0.249552	-6.96955e-08
-0.248456	1.20942e-06		-0.248456	5.10917e-07
-0.247361	1.59526e-06		-0.247361	1.41291e-06
-0.246266	1.55702e-06		-0.246266	-4.45959e-07
-0.245171	1.13841e-06		-0.245171	1.58798e-06
-0.244075	1.89854e-06		-0.244075	8.62324e-07
-0.24298	1.19966e-06		-0.24298	-3.04087e-07
-0.241885	9.16844e-07		-0.241885	1.23188e-06
-0.24079	5.30317e-07		-0.24079	6.32059e-07
-0.239694	1.06051e-06		-0.239694	-6.73144e-09
-0.238599	1.79719e-06		-0.238599	1.38885e-06
-0.237504	8.30848e-07		-0.237504	6.34036e-07
-0.236409	6.93066e-07		-0.236409	1.09544e-06
-0.235314	1.11361e-06		-0.235314	1.39873e-06
-0.234218	3.14447e-07		-0.234218	1.0737e-06
-0.233123	9.62212e-07		-0.233123	5.06643e-07
-0.232028	6.04642e-07		-0.232028	1.68777e-06
-0.230933	3.31301e-07		-0.230933	-3.45094e-07
-0.229837	1.08941e-06		-0.229837	1.43033e-06
-0.228742	5.33823e-07		-0.228742	1.04989e-06
-0.227647	3.20082e-07		-0.227647	-1.12503e-07
-0.226552	6.63894e-07		-0.226552	1.44572e-06
-0.225457	1.03121e-06		-0.225457	7.56486e-07
-0.224361	4.44599e-07		-0.224361	5.96351e-07
-0.223266	5.58592e-07		-0.223266	1.88148e-06
-0.222171	6.21627e-07		-0.222171	7.23979e-07
-0.221076	1.3046e-07		-0.221076	8.64554e-07
-0.21998	1.10423e-06		-0.21998	1.45784e-06
-0.218885	-3.52982e-08		-0.218885	6.61079e-07
-0.21779	3.77546e-07		-0.21779	9.96242e-07
-0.216695	9.88095e-07		-0.216695	6.08802e-07
-0.2156	-8.04844e-07		-0.2156	-3.61241e-08
-0.214504	1.08465e-06		-0.214504	4.41023e-07
-0.213409	3.03481e-07		-0.213409	2.06656e-06
-0.212314	-8.26513e-08		-0.212314	-8.99816e-07
-0.211219	-1.20393e-07		-0.211219	2.2375e-06
-0.210123	-7.4111e-07		-0.210123	5.04966e-07
-0.209028	-4.9076e-07		-0.209028	7.95117e-07
-0.207933	-1.08709e-07		-0.207933	1.95466e-06
-0.206838	3.61144e-08		-0.206838	7.01663e-07
-0.205742	4.6376e-08		-0.205742	8.7589e-07
-0.204647	-4.89016e-07		-0.204647	2.43591e-06
-0.203552	2.6816e-08		-0.203552	3.98351e-07
-0.202457	4.00442e-07		-0.202457	2.01167e-06
-0.201362	-2.78502e-07		-0.201362	1.02539e-06
-0.200266	-8.39868e-07		-0.200266	1.05304e-06
-0.199171	-8.15843e-08		-0.199171	2.24118e-06
-0.198076	-3.47093e-07		-0.198076	4.66007e-07
-0.196981	-4.82467e-07		-0.196981	5.81642e-07
-0.195885	-3.07784e-07		-0.195885	1.53877e-06
-0.19479	-8.84894e-07		-0.19479	1.28237e-06
-0.193695	-2.64827e-07		-0.193695	9.52479e-07
-0.1926	-2.3808e-07		-0.1926	1.27802e-06
-0.191505	3.06613e-07		-0.191505	1.29265e-06
-0.190409	-4.59422e-07		-0.190409	1.90901e-06
-0.189314	-1.24905e-07		-0.189314	1.63826e-06
-0.188219	-5.31221e-07		-0.188219	2.11096e-06
-0.187124	-5.28256e-07		-0.187124	1.76962e-06
-0.186028	-6.20088e-07		-0.186028	2.3091e-06
-0.184933	-6.32675e-07		-0.184933	9.45283e-07
-0.183838	-4.51807e-07		-0.183838	1.85118e-06
-0.182743	-5.25512e-07		-0.182743	1.42045e-06
-0.181648	-2.17437e-07		-0.181648	1.60411e-06
-0.180552	-3.20189e-07		-0.180552	1.23793e-06
-0.179457	-5.52931e-07		-0.179457	1.32828e-06
-0.178362	-8.09421e-07		-0.178362	3.38444e-07
-0.177267	-2.90875e-07		-0.177267	1.75195e-06
-0.176171	-8.76091e-07		-0.176171	6.57969e-07
-0.175076	-5.08378e-07		-0.175076	8.24962e-07
-0.173981	-7.34535e-07		-0.173981	1.32659e-06
-0.172886	-1.14002e-06		-0.172886	8.98782e-07
-0.17179	-8.02995e-07		-0.17179	1.23419e-06
-0.170695	-7.29414e-07		-0.170695	1.84473e-06
-0.1696	-9.15461e-07		-0.1696	1.06658e-06
-0.168505	-8.30914e-07		-0.168505	1.42031e-06
-0.16741	-1.17187e-06		-0.16741	1.40025e-06
-0.166314	-4.76461e-07		-0.166314	5.91349e-07
-0.165219	-1.09834e-06		-0.165219	1.9816e-06
-0.164124	-1.31992e-06		-0.164124	-1.44291e-07
-0.163029	-6.88583e-07		-0.163029	9.10669e-07
-0.161933	-7.53601e-07		-0.161933	7.18261e-07
-0.160838	-1.29888e-06		-0.160838	4.52071e-07
-0.159743	-7.47418e-07		-0.159743	1.03688e-06
-0.158648	-9.85479e-07		-0.158648	1.8716e-06
-0.157553	-1.23212e-06		-0.157553	9.20236e-08
-0.156457	-1.09756e-06		-0.156457	1.91326e-06
-0.155362	-2.01895e-06		-0.155362	-4.5044e-07
-0.154267	-1.40642e-06		-0.154267	1.26328e-06
-0.153172	-8.38187e-07		-0.153172	1.15072e-06
-0.152076	-1.6093e-06		-0.152076	6.07892e-07
-0.150981	-8.465e-07		-0.150981	2.19049e-07
-0.149886	-1.04932e-06		-0.149886	1.2756e-06
-0.148791	-7.15092e-07		-0.148791	4.31526e-08
-0.147696	-8.35551e-07		-0.147696	5.56651e-07
-0.1466	-1.13388e-06		-0.1466	5.18159e-07
-0.145505	-5.55483e-07		-0.145505	-8.59606e-07
-0.14441	-1.74083e-07		-0.14441	-1.66238e-07
-0.143315	-1.36805e-06		-0.143315	6.08271e-09
-0.142219	-1.21898e-06		-0.142219	-1.01607e-06
-0.141124	-1.70279e-06		-0.141124	6.0166e-07
-0.140029	-1.43434e-06		-0.140029	9.90928e-08
-0.138934	-1.37564e-06		-0.138934	-5.99811e-07
-0.137838	-8.10087e-07		-0.137838	2.11771e-06
-0.136743	-1.57646e-06		-0.136743	-1.67042e-06
-0.135648	-1.51572e-06		-0.135648	9.04982e-07
-0.134553	-1.91285e-06		-0.134553	-2.66209e-07
-0.133458	-2.4783e-06		-0.133458	-1.26498e-06
-0.132362	-1.12538e-06		-0.132362	-1.7236e-07
-0.131267	-1.62132e-06		-0.131267	-1.24781e-06
-0.130172	-1.46394e-06		-0.130172	-1.41821e-06
-0.129077	-1.71877e-06		-0.129077	7.2286e-07
-0.127981	-1.60115e-06		-0.127981	-3.43705e-06
-0.126886	-2.37642e-06		-0.126886	2.34231e-07
-0.125791	-1.62421e-06		-0.125791	-2.62096e-06
-0.124696	-2.07273e-06		-0.124696	-8.36718e-07
-0.123601	-1.78863e-06		-0.123601	-1.95918e-06
-0.122505	-1.55354e-06		-0.122505	-1.30698e-06
-0.12141	-2.24031e-06		-0.12141	-4.9763e-07
-0.120315	-1.76872e-06		-0.120315	-1.61509e-06
-0.11922	-1.81947e-06		-0.11922	-6.67795e-07
-0.118124	-3.12478e-06		-0.118124	-2.34503e-06
-0.117029	-1.21354e-06		-0.117029	-1.74638e-06
-0.115934	-2.82017e-06		-0.115934	-4.02232e-07
-0.114839	-1.6815e-06		-0.114839	-3.70985e-06
-0.113744	-1.50951e-06		-0.113744	-1.9414e-06
-0.112648	-2.893e-06		-0.112648	-1.36034e-06
-0.111553	-1.08589e-06		-0.111553	-5.20789e-06
-0.110458	-2.58973e-06		-0.110458	1.18508e-06
-0.109363	-2.67186e-06		-0.109363	-5.58273e-06
-0.108267	-1.45351e-06		-0.108267	-1.23039e-06
-0.107172	-2.11178e-06		-0.107172	-1.36957e-06
-0.106077	-1.67127e-06		-0.106077	-3.58704e-06
-0.104982	-1.00596e-06		-0.104982	-1.48711e-06
-0.103886	-1.92643e-06		-0.103886	-1.04922e-06
-0.102791	-1.65311e-06		-0.102791	-4.01753e-06
-0.101696	-1.24873e-06		-0.101696	1.0513e-06
-0.100601	-1.78116e-06		-0.100601	-3.5549e-06
-0.0995056	-1.29132e-06		-0.0995056	-1.12299e-06
-0.0984103	-1.39627e-06		-0.0984103	-2.31511e-06
-0.0973151	-1.01729e-06		-0.0973151	-1.72198e-06
-0.0962199	-8.08134e-07		-0.0962199	-2.6906e-06
-0.0951247	-6.46514e-07		-0.0951247	1.37333e-08
-0.0940294	-9.4467e-07		-0.0940294	-1.98422e-06
-0.0929342	-1.08835e-06		-0.0929342	-1.95792e-06
-0.091839	-3.11809e-07		-0.091839	6.43347e-07
-0.0907438	-1.0843e-06		-0.0907438	-3.19244e-06
-0.0896485	8.51935e-07		-0.0896485	-2.75908e-07
-0.0885533	-5.39652e-07		-0.0885533	-1.32349e-06
-0.0874581	-7.71234e-07		-0.0874581	-3.99949e-06
-0.0863629	4.07182e-07		-0.0863629	-9.81817e-07
-0.0852676	-8.94448e-07		-0.0852676	-2.1667e-06
-0.0841724	6.85322e-07		-0.0841724	-5.3864e-06
-0.0830772	1.64699e-07		-0.0830772	5.01033e-07
-0.081982	-6.783e-07		-0.081982	-5.94597e-06
-0.0808867	1.49623e-06		-0.0808867	-4.20518e-07
-0.0797915	5.04644e-07		-0.0797915	-3.81724e-06
-0.0786963	1.57356e-07		-0.0786963	-1.48098e-06
-0.0776011	1.71483e-06		-0.0776011	-3.79791e-06
-0.0765058	-1.95454e-07		-0.0765058	-1.80863e-06
-0.0754106	1.95108e-06		-0.0754106	-3.9279e-06
-0.0743154	1.30733e-06		-0.0743154	-4.69896e-06
-0.0732202	7.8523e-07		-0.0732202	-2.18952e-06
-0.0721249	1.81475e-06		-0.0721249	-5.12381e-06
-0.0710297	1.34799e-06		-0.0710297	-6.87336e-06
-0.0699345	1.04689e-06		-0.0699345	-3.09554e-06
-0.0688393	1.28027e-06		-0.0688393	-9.82115e-06
-0.067744	2.29427e-06		-0.067744	-6.58798e-06
-0.0666488	2.3884e-06		-0.0666488	-6.57535e-06
-0.0655536	1.30038e-06		-0.0655536	-1.45955e-05
-0.0644583	2.76872e-06		-0.0644583	-4.87149e-06
-0.0633631	1.61391e-06		-0.0633631	-1.3646e-05
-0.0622679	3.39113e-06		-0.0622679	-1.32038e-05
-0.0611727	2.2552e-06		-0.0611727	-9.13266e-06
-0.0600774	3.01656e-06		-0.0600774	-1.90719e-05
-0.0589822	4.08106e-06		-0.0589822	-1.40213e-05
-0.057887	3.39037e-06		-0.057887	-1.51144e-05
-0.0567918	5.20788e-06		-0.0567918	-2.92959e-05
-0.0556965	4.26686e-06		-0.0556965	-1.16966e-05
-0.0546013	4.93468e-06		-0.0546013	-3.28219e-05
-0.0535061	5.3249e-06		-0.0535061	-1.96995e-05
-0.0524109	5.13987e-06		-0.0524109	-2.91884e-05
-0.0513156	6.57603e-06		-0.0513156	-3.11253e-05
-0.0502204	7.96787e-06		-0.0502204	-3.15246e-05
-0.0491252	3.25595e-06		-0.0491252	-3.54587e-05
-0.04803	1.17932e-05		-0.04803	-4.23096e-05
-0.0469347	4.55677e-06		-0.0469347	-4.30347e-05
-0.0458395	6.93064e-06		-0.0458395	-4.47065e-05
-0.0447443	1.14801e-05		-0.0447443	-6.672e-05
-0.0436491	-1.73226e-06		-0.0436491	-4.21e-05
-0.0425538	1.28562e-05		-0.0425538	-9.05491e-05
-0.0414586	-8.1217e-07		-0.0414586	-6.45087e-05
-0.0403634	-4.49069e-06		-0.0403634	-7.70317e-05
-0.0392682	6.15884e-06		-0.0392682	-0.000116413
-0.0381729	-1.97737e-05		-0.0381729	-6.96532e-05
-0.0370777	-4.6288e-06		-0.0370777	-0.000138826
-0.0359825	-1.70674e-05		-0.0359825	-0.000130066
-0.0348873	-3.98562e-05		-0.0348873	-9.72187e-05
-0.033792	-1.23347e-05		-0.033792	-0.000226441
-0.0326968	-6.10377e-05		-0.0326968	-0.000112976
-0.0316016	-4.41606e-05		-0.0316016	-0.000240813
-0.0305063	-5.47032e-05		-0.0305063	-0.000251307
-0.0294111	-0.000103163		-0.0294111	-0.000175808
-0.0283159	-5.7452e-05		-0.0283159	-0.000405912
-0.0272207	-0.000131818		-0.0272207	-0.000248196
-0.0261254	-0.000114019		-0.0261254	-0.000399074
-0.0250302	-0.000126119		-0.0250302	-0.000496525
-0.023935	-0.000188991		-0.023935	-0.000351347
-0.0228398	-0.000135863		-0.0228398	-0.000731458
-0.0217445	-0.000215591		-0.0217445	-0.000523654
-0.0206493	-0.000199221		-0.0206493	-0.000733504
-0.0195541	-0.000201053		-0.0195541	-0.000904896
-0.0184589	-0.000255605		-0.0184589	-0.000728856
-0.0173636	-0.000197182		-0.0173636	-0.0012513
-0.0162684	-0.000254441		-0.0162684	-0.000985681
-0.0151732	-0.000235604		-0.0151732	-0.00128687
-0.014078	-0.000217786		-0.014078	-0.00145765
-0.0129827	-0.000252681		-0.0129827	-0.00135711
-0.0118875	-0.00019048		-0.0118875	-0.00186742
-0.0107923	-0.000224526		-0.0107923	-0.00169295
-0.00969706	-0.000188407		-0.00969706	-0.00199462
-0.00860183	-0.000172083		-0.00860183	-0.00222806
-0.00750661	-0.000168671		-0.00750661	-0.00216387
-0.00641138	-0.000116086		-0.00641138	-0.00265217
-0.00531615	-0.000124091		-0.00531615	-0.00252046
-0.00422093	-6.29766e-05		-0.00422093	-0.00281675
-0.0031257	-5.61882e-05		-0.0031257	-0.00297721
-0.00203048	-5.25847e-06		-0.00203048	-0.00291927
-0.000935251	3.74768e-05		-0.000935251	-0.00326945
0.000159974	5.86628e-05		0.000159974	-0.00305946
0.0012552	0.000130686		0.0012552	-0.00331489
0.00235043	0.000143769		0.00235043	-0.00323034
0.00344565	0.000204656		0.00344565	-0.003207
0.00454088	0.000247804		0.00454088	-0.00333687
0.0056361	0.000264065		0.0056361	-0.00305014
0.00673133	0.000326342		0.00673133	-0.00324697
0.00782656	0.000334063		0.00782656	-0.00301599
0.00892178	0.000368314		0.00892178	-0.00295837
0.010017	0.000396678		0.010017	-0.00304045
0.0111122	0.000390907		0.0111122	-0.00261759
0.0122075	0.000423136		0.0122075	-0.00288674
0.0133027	0.000414754		0.0133027	-0.00255818
0.0143979	0.000419666		0.0143979	-0.00249141
0.0154931	0.000416016		0.0154931	-0.00256891
0.0165884	0.000405105		0.0165884	-0.00209163
0.0176836	0.000395259		0.0176836	-0.00237854
0.0187788	0.000376314		0.0187788	-0.00199892
0.019874	0.000365245		0.019874	-0.00195235
0.0209693	0.000334557		0.0209693	-0.0019448
0.0220645	0.000322306		0.0220645	-0.00157868
0.0231597	0.000293642		0.0231597	-0.00170891
0.0242549	0.000265711		0.0242549	-0.00142268
0.0253502	0.000255959		0.0253502	-0.00131378
0.0264454	0.000215081		0.0264454	-0.00128243
0.0275406	0.000204739		0.0275406	-0.00101834
0.0286358	0.00017913		0.0286358	-0.0010281
0.0297311	0.000151048		0.0297311	-0.00085817
0.0308263	0.000146696		0.0308263	-0.000718826
0.0319215	0.000112872		0.0319215	-0.000694615
0.0330167	0.000104277		0.0330167	-0.000512218
0.034112	8.96665e-05		0.034112	-0.000477619
0.0352072	7.00823e-05		0.0352072	-0.000374841
0.0363024	6.85324e-05		0.0363024	-0.000273114
0.0373977	4.83518e-05		0.0373977	-0.000237903
0.0384929	4.56224e-05		0.0384929	-0.000154021
0.0395881	3.67088e-05		0.0395881	-0.000102038
0.0406833	2.90836e-05		0.0406833	-7.47034e-05
0.0417786	2.78665e-05		0.0417786	-1.5657e-05
0.0428738	1.5863e-05		0.0428738	-7.50547e-06
0.043969	2.07032e-05		0.043969	2.30831e-05
0.0450642	1.16095e-05		0.0450642	3.71279e-05
0.0461595	1.28687e-05		0.0461595	4.83708e-05
0.0472547	1.1312e-05		0.0472547	4.92742e-05
0.0483499	4.23266e-06		0.0483499	6.0031e-05
0.0494451	1.1003e-05		0.0494451	5.51383e-05
0.0505404	1.37655e-06		0.0505404	5.5838e-05
0.0516356	4.41716e-06		0.0516356	6.64404e-05
0.0527308	3.07223e-06		0.0527308	5.47399e-05
0.053826	-3.4718e-06		0.053826	6.95351e-05
0.0549213	2.42166e-06		0.0549213	7.02028e-05
0.0560165	-5.83789e-06		0.0560165	7.83775e-05
0.0571117	-2.30117e-06		0.0571117	9.25814e-05
0.0582069	-3.13335e-06		0.0582069	0.000100898
0.0593022	-7.81784e-06		0.0593022	0.000113513
0.0603974	-4.07587e-06		0.0603974	0.000131546
0.0614926	-6.96437e-06		0.0614926	0.000135776
0.0625878	-6.72326e-06		0.0625878	0.000153587
0.0636831	-5.31965e-06		0.0636831	0.000155717
0.0647783	-6.00672e-06		0.0647783	0.000167773
0.0658735	-5.91948e-06		0.0658735	0.000167022
0.0669687	-3.06914e-06		0.0669687	0.000172561
0.068064	-4.5839e-06		0.068064	0.000165363
0.0691592	-4.41658e-06		0.0691592	0.000164121
0.0702544	-1.82819e-06		0.0702544	0.00015494
0.0713497	-3.65696e-06		0.0713497	0.000143949
0.0724449	-1.82373e-06		0.0724449	0.000134792
0.0735401	-2.35635e-06		0.0735401	0.000123988
0.0746353	-4.21691e-06		0.0746353	0.000112141
0.0757306	-8.80851e-07		0.0757306	0.000106723
0.0768258	-3.54433e-06		0.0768258	9.94551e-05
0.077921	-5.57022e-06		0.077921	9.50539e-05
0.0790162	-4.08278e-06		0.0790162	9.73262e-05
0.0801115	-6.66011e-06		0.0801115	9.60759e-05
0.0812067	-5.05554e-06		0.0812067	0.000105841
0.0823019	-6.53572e-06		0.0823019	0.000109565
0.0833971	-8.35423e-06		0.0833971	0.000120458
0.0844924	-7.48916e-06		0.0844924	0.000127595
0.0855876	-7.30878e-06		0.0855876	0.00014153
0.0866828	-8.22615e-06		0.0866828	0.000149578
0.087778	-6.62797e-06		0.087778	0.00016072
0.0888733	-6.63211e-06		0.0888733	0.000167308
0.0899685	-7.16196e-06		0.0899685	0.0001737
0.0910637	-5.20462e-06		0.0910637	0.00017432
0.0921589	-5.20379e-06		0.0921589	0.000175753
0.0932542	-4.83163e-06		0.0932542	0.000168805
0.0943494	-2.75889e-06		0.0943494	0.000164738
0.0954446	-4.22961e-06		0.0954446	0.000155519
0.0965398	-1.91703e-06		0.0965398	0.000144666
0.0976351	-7.28567e-07		0.0976351	0.000134899
0.0987303	-3.56194e-06		0.0987303	0.000124601
0.0998255	-1.93232e-06		0.0998255	0.000112986
0.100921	-2.1674e-06		0.100921	0.000108036
0.102016	-4.82561e-06		0.102016	9.95065e-05
0.103111	-2.91931e-06		0.103111	9.48966e-05
0.104206	-5.18501e-06		0.104206	9.89789e-05
0.105302	-6.37551e-06		0.105302	9.4743e-05
0.106397	-6.13204e-06		0.106397	0.000105206
0.107492	-8.54556e-06		0.107492	0.000110864
0.108587	-7.16123e-06		0.108587	0.000118047
0.109683	-7.58248e-06		0.109683	0.000131189
0.110778	-8.58831e-06		0.110778	0.000141848
0.111873	-7.64024e-06		0.111873	0.000149108
0.112968	-8.43403e-06		0.112968	0.000162591
0.114063	-8.34251e-06		0.114063	0.00016392
0.115159	-5.92039e-06		0.115159	0.000171628
0.116254	-6.66062e-06		0.116254	0.000173525
0.117349	-5.96122e-06		0.117349	0.000171758
0.118444	-4.50315e-06		0.118444	0.000167841
0.11954	-3.94915e-06		0.11954	0.000163007
0.120635	-3.14504e-06		0.120635	0.000151134
0.12173	-2.26913e-06		0.12173	0.000143261
0.122825	-2.43354e-06		0.122825	0.00013075
0.12392	-2.86322e-06		0.12392	0.000119331
0.125016	-2.30285e-06		0.125016	0.000111751
0.126111	-3.40643e-06		0.126111	0.000101858
0.127206	-3.79632e-06		0.127206	9.70084e-05
0.128301	-4.92302e-06		0.128301	9.52743e-05
0.129397	-6.05128e-06		0.129397	9.4177e-05
0.130492	-5.21734e-06		0.130492	9.62388e-05
0.131587	-7.10151e-06		0.131587	0.000104096
0.132682	-7.30908e-06		0.132682	0.000108081
0.133778	-7.40019e-06		0.133778	0.000120191
0.134873	-8.60502e-06		0.134873	0.000129318
0.135968	-7.53063e-06		0.135968	0.000139346
0.137063	-8.02589e-06		0.137063	0.000149841
0.138158	-7.52013e-06		0.138158	0.000159529
0.139254	-6.99339e-06		0.139254	0.000163568
0.140349	-6.23779e-06		0.140349	0.000170419
0.141444	-5.44079e-06		0.141444	0.000168891
0.142539	-4.67683e-06		0.142539	0.000168244
0.143635	-3.52984e-06		0.143635	0.000163938
0.14473	-3.60367e-06		0.14473	0.000155772
0.145825	-3.11133e-06		0.145825	0.000147264
0.14692	-2.96142e-06		0.14692	0.000138567
0.148015	-2.53654e-06		0.148015	0.000125296
0.149111	-2.11125e-06		0.149111	0.000116869
0.150206	-3.67052e-06		0.150206	0.000106844
0.151301	-3.72895e-06		0.151301	9.78992e-05
0.152396	-3.71318e-06		0.152396	9.39771e-05
0.153492	-4.93239e-06		0.153492	9.01286e-05
0.154587	-5.72666e-06		0.154587	9.14346e-05
0.155682	-6.33905e-06		0.155682	9.46225e-05
0.156777	-7.55232e-06		0.156777	0.000101
0.157872	-8.27828e-06		0.157872	0.000107448
0.158968	-8.92978e-06		0.158968	0.00011903
0.160063	-8.22e-06		0.160063	0.000126245
0.161158	-8.46454e-06		0.161158	0.00013862
0.162253	-8.36539e-06		0.162253	0.000147629
0.163349	-8.30698e-06		0.163349	0.000155581
0.164444	-6.90218e-06		0.164444	0.000162971
0.165539	-6.72983e-06		0.165539	0.000166417
0.166634	-5.87139e-06		0.166634	0.00016524
0.16773	-5.18152e-06		0.16773	0.000166401
0.168825	-4.33708e-06		0.168825	0.000158819
0.16992	-3.24684e-06		0.16992	0.000152433
0.171015	-2.99346e-06		0.171015	0.000143308
0.17211	-3.23594e-06		0.17211	0.00013183
0.173206	-2.72926e-06		0.173206	0.000122417
0.174301	-2.34312e-06		0.174301	0.000112126
0.175396	-2.96375e-06		0.175396	0.000101056
0.176491	-3.29644e-06		0.176491	9.63708e-05
0.177587	-3.89342e-06		0.177587	8.95368e-05
0.178682	-4.96706e-06		0.178682	8.7101e-05
0.179777	-4.89596e-06		0.179777	9.02186e-05
0.180872	-6.43308e-06		0.180872	9.00591e-05
0.181967	-6.81421e-06		0.181967	9.93813e-05
0.183063	-7.97084e-06		0.183063	0.000106812
0.184158	-8.40573e-06		0.184158	0.000115899
0.185253	-7.66217e-06		0.185253	0.000127067
0.186348	-8.81148e-06		0.186348	0.000136559
0.187444	-6.73225e-06		0.187444	0.000145327
0.188539	-8.10877e-06		0.188539	0.000155352
0.189634	-6.1986e-06		0.189634	0.000158754
0.190729	-5.43904e-06		0.190729	0.00016352
0.191824	-5.57993e-06		0.191824	0.000163546
0.19292	-3.59069e-06		0.19292	0.00016077
0.194015	-4.52026e-06		0.194015	0.000155915
0.19511	-3.31612e-06		0.19511	0.000147833
0.196205	-2.44135e-06		0.196205	0.000138677
0.197301	-2.55416e-06		0.197301	0.000127285
0.198396	-2.09093e-06		0.198396	0.000117845
0.199491	-3.09485e-06		0.199491	0.000106714
0.200586	-3.12151e-06		0.200586	9.78897e-05
0.201682	-2.64258e-06		0.201682	9.20011e-05
0.202777	-3.98859e-06		0.202777	8.5317e-05
0.203872	-3.88854e-06		0.203872	8.58668e-05
0.204967	-5.78479e-06		0.204967	8.69857e-05
0.206062	-5.68299e-06		0.206062	8.94868e-05
0.207158	-7.06537e-06		0.207158	9.75782e-05
0.208253	-6.95537e-06		0.208253	0.000104368
0.209348	-7.7369e-06		0.209348	0.000114529
0.210443	-8.2988e-06		0.210443	0.000124848
0.211539	-7.27161e-06		0.211539	0.00013526
0.212634	-8.12872e-06		0.212634	0.000142055
0.213729	-6.44957e-06		0.213729	0.000152368
0.214824	-6.18876e-06		0.214824	0.000156303
0.215919	-6.66948e-06		0.215919	0.000159829
0.217015	-3.80771e-06		0.217015	0.000159999
0.21811	-5.35006e-06		0.21811	0.000156007
0.219205	-3.65072e-06		0.219205	0.000150597
0.2203	-1.81396e-06		0.2203	0.00014355
0.221396	-4.61023e-06		0.221396	0.000131861
0.222491	-3.5841e-08		0.222491	0.000123624
0.223586	-2.37902e-06		0.223586	0.000111974
0.224681	-2.42454e-06		0.224681	0.0001011
0.225776	-7.05562e-07		0.225776	9.60386e-05
0.226872	-4.7103e-06		0.226872	8.66343e-05
0.227967	-2.62084e-06		0.227967	8.36571e-05
0.229062	-4.47163e-06		0.229062	8.33544e-05
0.230157	-5.8431e-06		0.230157	8.197e-05
0.231253	-4.59528e-06		0.231253	8.93266e-05
0.232348	-6.88599e-06		0.232348	9.50392e-05
0.233443	-7.22185e-06		0.233443	0.000101814
0.234538	-7.15697e-06		0.234538	0.000115265
0.235634	-7.91047e-06		0.235634	0.000122573
0.236729	-7.61682e-06		0.236729	0.00013304
0.237824	-8.12248e-06		0.237824	0.000144045
0.238919	-7.84537e-06		0.238919	0.000148423
0.240014	-6.03819e-06		0.240014	0.000154946
0.24111	-5.35328e-06		0.24111	0.000158481
0.242205	-5.16082e-06		0.242205	0.00015468
0.2433	-3.65854e-06		0.2433	0.000154071
0.244395	-3.53137e-06		0.244395	0.000146281
0.245491	-2.47442e-06		0.245491	0.000137355
0.246586	-1.18063e-06		0.246586	0.000130038
0.247681	-3.18512e-06		0.247681	0.00011672
0.248776	-2.84143e-06		0.248776	0.000107113
0.249871	-2.05771e-06		0.249871	9.89215e-05
0.250967	-3.92851e-06		0.250967	8.75145e-05
0.252062	-2.35166e-06		0.252062	8.37886e-05
0.253157	-3.88709e-06		0.253157	8.00522e-05
0.254252	-4.73764e-06		0.254252	7.75594e-05
0.255348	-4.6389e-06		0.255348	8.27314e-05
0.256443	-6.83748e-06		0.256443	8.527e-05
0.257538	-5.73894e-06		0.257538	9.26757e-05
0.258633	-7.79366e-06		0.258633	0.000102378
0.259728	-6.79767e-06		0.259728	0.00011075
0.260824	-7.48758e-06		0.260824	0.000121996
0.261919	-7.5221e-06		0.261919	0.000131086
0.263014	-6.87839e-06		0.263014	0.000139349
0.264109	-6.26724e-06		0.264109	0.000147137
0.265205	-5.86427e-06		0.265205	0.000151453
0.2663	-4.95958e-06		0.2663	0.000153234
0.267395	-4.36837e-06		0.267395	0.000152439
0.26849	-3.92966e-06		0.26849	0.000148046
0.269586	-3.30036e-06		0.269586	0.000141486
0.270681	-2.10376e-06		0.270681	0.000134183
0.271776	-1.65124e-06		0.271776	0.00012327
0.272871	-2.62472e-06		0.272871	0.000113644
0.273966	-1.20474e-06		0.273966	0.000102527
0.275062	-2.20394e-06		0.275062	9.33232e-05
0.276157	-1.54936e-06		0.276157	8.56401e-05
0.277252	-2.67402e-06		0.277252	7.98738e-05
0.278347	-3.34483e-06		0.278347	7.63498e-05
0.279443	-3.49643e-06		0.279443	7.6073e-05
0.280538	-5.49224e-06		0.280538	7.86747e-05
0.281633	-4.49462e-06		0.281633	8.29991e-05
0.282728	-6.5063e-06		0.282728	9.1282e-05
0.283823	-6.61153e-06		0.283823	9.93735e-05
0.284919	-5.81404e-06		0.284919	0.000109671
0.286014	-7.74411e-06		0.286014	0.000119728
0.287109	-5.79166e-06		0.287109	0.00012954
0.288204	-6.47016e-06		0.288204	0.000138154
0.2893	-5.80424e-06		0.2893	0.00014437
0.290395	-4.50033e-06		0.290395	0.000148918
0.29149	-5.1678e-06		0.29149	0.000150407
0.292585	-3.1202e-06		0.292585	0.000147747
0.29368	-2.17422e-06		0.29368	0.000144603
0.294776	-3.09902e-06		0.294776	0.000136602
0.295871	8.05087e-07		0.295871	0.000128712
0.296966	-1.1194e-06		0.296966	0.000119104
0.298061	-1.01732e-06		0.298061	0.000107456
0.299157	1.65371e-06		0.299157	9.95197e-05
0.300252	-3.26062e-06		0.300252	8.85929e-05
0.301347	4.31535e-08		0.301347	8.19547e-05
0.302442	-3.41383e-06		0.302442	7.73586e-05
0.303538	-3.01772e-06		0.303538	7.24154e-05
0.304633	-1.5896e-06		0.304633	7.43078e-05
0.305728	-8.17876e-06		0.305728	7.63567e-05
0.306823	-2.78085e-06		0.306823	8.10052e-05
0.307918	-7.10312e-06		0.307918	9.04657e-05
0.309014	-5.39668e-06		0.309014	9.7216e-05
0.310109	-4.9113e-06		0.310109	0.000108773
0.311204	-8.23804e-06		0.311204	0.000118127
0.312299	-2.71401e-06		0.312299	0.000128245
0.313395	-6.80708e-06		0.313395	0.000136284
0.31449	-4.25065e-06		0.31449	0.000141425
0.315585	-3.33053e-06		0.315585	0.000145932
0.31668	-5.68521e-06		0.31668	0.000146899
0.317775	-6.57249e-07		0.317775	0.000144542
0.318871	-5.06531e-06		0.318871	0.000140664
0.319966	-9.99158e-07		0.319966	0.000132347
0.321061	-1.3709e-07		0.321061	0.000124424
0.322156	-2.22367e-06		0.322156	0.000113253
0.323252	1.79746e-06		0.323252	0.000105048
0.324347	-2.03278e-06		0.324347	9.39857e-05
0.325442	2.42229e-07		0.325442	8.50452e-05
0.326537	-7.84605e-07		0.326537	7.84538e-05
0.327632	-3.34364e-06		0.327632	7.30976e-05
0.328728	-7.78569e-07		0.328728	7.1811e-05
0.329823	-4.77381e-06		0.329823	7.17401e-05
0.330918	-3.61686e-06		0.330918	7.45322e-05
0.332013	-3.38968e-06		0.332013	8.11065e-05
0.333109	-5.6483e-06		0.333109	8.86366e-05
0.334204	-5.11096e-06		0.334204	9.75618e-05
0.335299	-6.22904e-06		0.335299	0.000108063
0.336394	-4.98035e-06		0.336394	0.000116988
0.33749	-5.60855e-06		0.33749	0.000126837
0.338585	-4.60829e-06		0.338585	0.000135403
0.33968	-5.15242e-06		0.33968	0.000140639
0.340775	-4.21078e-06		0.340775	0.000143696
0.34187	-3.36758e-06		0.34187	0.000144518
0.342966	-2.75623e-06		0.342966	0.000140897
0.344061	-1.92444e-06		0.344061	0.000137178
0.345156	-1.64747e-06		0.345156	0.00012913
0.346251	-9.74182e-07		0.346251	0.000119451
0.347347	-4.93026e-07		0.347347	0.000111071
0.348442	-2.54218e-07		0.348442	9.92985e-05
0.349537	-8.03654e-08		0.349537	9.09296e-05
0.350632	-1.01046e-06		0.350632	8.16687e-05
0.351727	-1.14317e-08		0.351727	7.37511e-05
0.352823	-1.58766e-06		0.352823	7.16046e-05
0.353918	-1.80652e-06		0.353918	6.77589e-05
0.355013	-3.48587e-06		0.355013	6.98814e-05
0.356108	-3.63508e-06		0.356108	7.35815e-05
0.357204	-4.23847e-06		0.357204	7.88403e-05
0.358299	-5.31224e-06		0.358299	8.90217e-05
0.359394	-5.76887e-06		0.359394	9.65053e-05
0.360489	-5.61374e-06		0.360489	0.000107068
0.361584	-6.09891e-06		0.361584	0.000117048
0.36268	-5.44184e-06		0.36268	0.000125111
0.363775	-5.64313e-06		0.363775	0.00013379
0.36487	-4.01192e-06		0.36487	0.000138107
0.365965	-4.45887e-06		0.365965	0.000141898
0.367061	-3.8411e-06		0.367061	0.000141198
0.368156	-2.63973e-06		0.368156	0.000138648
0.369251	-2.12548e-06		0.369251	0.000133508
0.370346	-1.35112e-06		0.370346	0.000125484
0.371442	-3.26469e-07		0.371442	0.000116806
0.372537	-1.71716e-06		0.372537	0.000106069
0.373632	-4.83886e-07		0.373632	9.58475e-05
0.374727	-2.77082e-07		0.374727	8.63072e-05
0.375822	-5.62526e-07		0.375822	7.69723e-05
0.376918	-1.10502e-06		0.376918	7.18334e-05
0.378013	-2.20821e-06		0.378013	6.79594e-05
0.379108	-2.00505e-06		0.379108	6.53579e-05
0.380203	-3.09449e-06		0.380203	6.78002e-05
0.381299	-3.93631e-06		0.381299	7.14594e-05
0.382394	-4.11106e-06		0.382394	7.78103e-05
0.383489	-5.94449e-06		0.383489	8.62517e-05
0.384584	-5.62614e-06		0.384584	9.56579e-05
0.385679	-5.81774e-06		0.385679	0.000105798
0.386775	-4.80017e-06		0.386775	0.000116094
0.38787	-5.17025e-06		0.38787	0.000124057
0.388965	-5.21859e-06		0.388965	0.000130828
0.39006	-4.19722e-06		0.39006	0.000136384
0.391156	-3.4676e-06		0.391156	0.000138064
0.392251	-3.12263e-06		0.392251	0.000138277
0.393346	-2.4462e-06		0.393346	0.00013587
0.394441	-1.93696e-06		0.394441	0.000128708
0.395536	-8.85052e-07		0.395536	0.000122265
0.396632	-2.80243e-07		0.396632	0.000112427
0.397727	-5.59876e-07		0.397727	0.000102232
0.398822	-5.63012e-07		0.398822	9.2538e-05
0.399917	-8.41074e-07		0.399917	8.15631e-05
0.401013	-8.22439e-07		0.401013	7.44921e-05
0.402108	-1.85984e-06		0.402108	6.80568e-05
0.403203	-2.56437e-06		0.403203	6.30169e-05
0.404298	-3.01535e-06		0.404298	6.38893e-05
0.405394	-3.36337e-06		0.405394	6.49498e-05
0.406489	-4.51405e-06		0.406489	6.92849e-05
0.407584	-5.14326e-06		0.407584	7.66036e-05
0.408679	-6.00066e-06		0.408679	8.41083e-05
0.409774	-6.39977e-06		0.409774	9.42053e-05
0.41087	-5.86234e-06		0.41087	0.000104813
0.411965	-6.51728e-06		0.411965	0.000113812
0.41306	-5.6225e-06		0.41306	0.000122417
0.414155	-5.86945e-06		0.414155	0.000128833
0.415251	-4.85119e-06		0.415251	0.00013336
0.416346	-3.45753e-06		0.416346	0.000136102
0.417441	-3.38174e-06		0.417441	0.000134575
0.418536	-3.12405e-06		0.418536	0.000131069
0.419631	-1.64177e-06		0.419631	0.000125032
0.420727	-2.09135e-06		0.420727	0.000117393
0.421822	-8.35828e-07		0.421822	0.000107833
0.422917	-6.27998e-07		0.422917	9.75332e-05
0.424012	-1.21033e-06		0.424012	8.75009e-05
0.425108	-9.88745e-07		0.425108	7.81728e-05
0.426203	-9.59676e-07		0.426203	7.10909e-05
0.427298	-2.05637e-06		0.427298	6.47687e-05
0.428393	-2.59361e-06		0.428393	6.07857e-05
0.429488	-3.9551e-06		0.429488	6.08487e-05
0.430584	-3.8333e-06		0.430584	6.22784e-05
0.431679	-5.17885e-06		0.431679	6.79728e-05
0.432774	-5.02448e-06		0.432774	7.53398e-05
0.433869	-5.6149e-06		0.433869	8.24946e-05
0.434965	-6.25986e-06		0.434965	9.235e-05
0.43606	-6.03836e-06		0.43606	0.000102925
0.437155	-5.50912e-06		0.437155	0.000111907
0.43825	-6.24384e-06		0.43825	0.000121139
0.439346	-5.62418e-06		0.439346	0.000126015
0.440441	-5.01635e-06		0.440441	0.000131057
0.441536	-4.015e-06		0.441536	0.000133199
0.442631	-3.62801e-06		0.442631	0.000130992
0.443726	-2.9447e-06		0.443726	0.000126977
0.444822	-2.22527e-06		0.444822	0.000121586
0.445917	-1.61878e-06		0.445917	0.000112622
0.447012	-1.434e-06		0.447012	0.000103183
0.448107	-1.14134e-06		0.448107	9.34267e-05
0.449203	-1.31391e-06		0.449203	8.36439e-05
0.450298	-1.46713e-06		0.450298	7.44951e-05
0.451393	-1.49227e-06		0.451393	6.66157e-05
0.452488	-2.06279e-06		0.452488	6.1047e-05
0.453583	-3.00302e-06		0.453583	5.83986e-05
0.454679	-4.30735e-06		0.454679	5.76575e-05
0.455774	-3.45836e-06		0.455774	6.0929e-05
0.456869	-4.46377e-06		0.456869	6.59232e-05
0.457964	-5.17641e-06		0.457964	7.25419e-05
0.45906	-6.66287e-06		0.45906	8.15704e-05
0.460155	-5.91846e-06		0.460155	9.12103e-05
0.46125	-6.43099e-06		0.46125	0.000100458
0.462345	-6.32434e-06		0.462345	0.000110425
0.46344	-6.17626e-06		0.46344	0.000118053
0.464536	-5.42711e-06		0.464536	0.000123576
0.465631	-4.81159e-06		0.465631	0.000128666
0.466726	-3.58139e-06		0.466726	0.000128875
0.467821	-3.31758e-06		0.467821	0.000127626
0.468917	-3.55832e-06		0.468917	0.00012334
0.470012	-2.14316e-06		0.470012	0.000116472
0.471107	-9.85719e-07		0.471107	0.00010844
0.472202	-1.36826e-06		0.472202	9.88275e-05
0.473298	-7.29282e-07		0.473298	8.8646e-05
0.474393	-1.51967e-06		0.474393	7.9012e-05
0.475488	-1.62396e-06		0.475488	6.97435e-05
0.476583	-1.63688e-06		0.476583	6.29358e-05
0.477678	-2.24553e-06		0.477678	5.83045e-05
0.478774	-2.8968e-06		0.478774	5.54022e-05
0.479869	-3.57932e-06		0.479869	5.5136e-05
0.480964	-4.72234e-06		0.480964	5.84366e-05
0.482059	-4.56632e-06		0.482059	6.41958e-05
0.483155	-5.45202e-06		0.483155	7.16688e-05
0.48425	-7.14589e-06		0.48425	8.04823e-05
0.485345	-7.41003e-06		0.485345	8.96753e-05
0.48644	-6.73504e-06		0.48644	0.000100061
0.487535	-6.38786e-06		0.487535	0.000108916
0.488631	-5.99474e-06		0.488631	0.000116601
0.489726	-5.63458e-06		0.489726	0.000122769
0.490821	-4.28036e-06		0.490821	0.000125357
0.491916	-4.13474e-06		0.491916	0.000126059
0.493012	-2.69474e-06		0.493012	0.000124311
0.494107	-3.41992e-06		0.494107	0.000119395
0.495202	-2.71354e-06		0.495202	0.000112917
0.496297	-2.75229e-06		0.496297	0.000104272
0.497392	-1.9554e-06		0.497392	9.44197e-05
0.498488	-7.36556e-07		0.498488	8.47678e-05
0.499583	-1.41307e-06		0.499583	7.49207e-05
0.500678	-2.08274e-06		0.500678	6.62735e-05
0.501773	-2.40498e-06		0.501773	5.96607e-05
0.502869	-2.30408e-06		0.502869	5.49857e-05
0.503964	-2.69699e-06		0.503964	5.27292e-05
0.505059	-3.80106e-06		0.505059	5.46394e-05
0.506154	-4.94475e-06		0.506154	5.73382e-05
0.50725	-5.03503e-06		0.50725	6.31979e-05
0.508345	-5.78052e-06		0.508345	7.04921e-05
0.50944	-5.80932e-06		0.50944	7.94034e-05
0.510535	-6.29859e-06		0.510535	8.93447e-05
0.51163	-6.79963e-06		0.51163	9.97423e-05
0.512726	-6.06837e-06		0.512726	0.000107779
0.513821	-4.98639e-06		0.513821	0.000115412
0.514916	-5.34266e-06		0.514916	0.00012071
0.516011	-4.61449e-06		0.516011	0.000124685
0.517107	-3.9165e-06		0.517107	0.000124379
0.518202	-2.64831e-06		0.518202	0.000121759
0.519297	-2.53911e-06		0.519297	0.000116438
0.520392	-1.89068e-06		0.520392	0.000109811
0.521487	-1.48427e-06		0.521487	0.000101389
0.522583	-2.04888e-06		0.522583	9.16401e-05
0.523678	-8.93618e-07		0.523678	8.18061e-05
0.524773	-1.05689e-06		0.524773	7.14116e-05
0.525868	-9.57732e-07		0.525868	6.36898e-05
0.526964	-2.68055e-06		0.526964	5.84772e-05
0.528059	-2.60507e-06		0.528059	5.36495e-05
0.529154	-3.06094e-06		0.529154	5.20726e-05
0.530249	-4.07457e-06		0.530249	5.24057e-05
0.531344	-4.8594e-06		0.531344	5.6884e-05
0.53244	-5.54433e-06		0.53244	6.32302e-05
0.533535	-4.93972e-06		0.533535	7.07596e-05
0.53463	-5.9834e-06		0.53463	8.01952e-05
0.535725	-6.2729e-06		0.535725	8.95522e-05
0.536821	-6.29274e-06		0.536821	9.8964e-05
0.537916	-6.19009e-06		0.537916	0.000108574
0.539011	-5.49452e-06		0.539011	0.000114883
0.540106	-5.17038e-06		0.540106	0.000119754
0.541202	-4.70574e-06		0.541202	0.000122492
0.542297	-3.98081e-06		0.542297	0.000122885
0.543392	-3.38707e-06		0.543392	0.000119511
0.544487	-2.04706e-06		0.544487	0.000114887
0.545582	-1.97684e-06		0.545582	0.000106433
0.546678	-1.65064e-06		0.546678	9.78919e-05
0.547773	-6.5043e-07		0.547773	8.85994e-05
0.548868	-3.64816e-07		0.548868	7.82244e-05
0.549963	-6.08733e-07		0.549963	6.88784e-05
0.551059	-1.34987e-06		0.551059	6.10854e-05
0.552154	-2.09638e-06		0.552154	5.45004e-05
0.553249	-2.43302e-06		0.553249	5.13298e-05
0.554344	-3.34976e-06		0.554344	4.98772e-05
0.555439	-3.97375e-06		0.555439	5.07678e-05
0.556535	-4.65501e-06		0.556535	5.51322e-05
0.55763	-4.68013e-06		0.55763	6.14599e-05
0.558725	-5.36483e-06		0.558725	7.03039e-05
0.55982	-6.097e-06		0.55982	7.90476e-05
0.560916	-5.72261e-06		0.560916	8.83329e-05
0.562011	-6.1865e-06		0.562011	9.80943e-05
0.563106	-5.56516e-06		0.563106	0.000106874
0.564201	-5.20125e-06		0.564201	0.000113154
0.565296	-4.89868e-06		0.565296	0.000117557
0.566392	-4.14748e-06		0.566392	0.00012064
0.567487	-3.56755e-06		0.567487	0.000119752
0.568582	-2.36109e-06		0.568582	0.000116469
0.569677	-1.4981e-06		0.569677	0.000110372
0.570773	-1.26387e-06		0.570773	0.000102878
0.571868	-7.63217e-07		0.571868	9.3963e-05
0.572963	-3.05619e-07		0.572963	8.41942e-05
0.574058	3.78861e-08		0.574058	7.34963e-05
0.575154	-5.39821e-07		0.575154	6.45372e-05
0.576249	-1.28389e-06		0.576249	5.70699e-05
0.577344	-1.16332e-06		0.577344	5.13152e-05
0.578439	-2.52284e-06		0.578439	4.84465e-05
0.579534	-3.01805e-06		0.579534	4.73436e-05
0.58063	-3.83595e-06		0.58063	4.92206e-05
0.581725	-4.47874e-06		0.581725	5.36495e-05
0.58282	-4.98755e-06		0.58282	6.09051e-05
0.583915	-4.97498e-06		0.583915	6.89589e-05
0.585011	-5.79479e-06		0.585011	7.80197e-05
0.586106	-6.30067e-06		0.586106	8.7927e-05
0.587201	-6.05222e-06		0.587201	9.72827e-05
0.588296	-5.27139e-06		0.588296	0.000104836
0.589391	-4.78236e-06		0.589391	0.000111278
0.590487	-4.17264e-06		0.590487	0.00011526
0.591582	-3.83177e-06		0.591582	0.000117207
0.592677	-2.48125e-06		0.592677	0.000116528
0.593772	-2.02274e-06		0.593772	0.000112565
0.594868	-1.31968e-06		0.594868	0.000106286
0.595963	-9.79066e-07		0.595963	9.92849e-05
0.597058	-6.50977e-07		0.597058	9.03525e-05
0.598153	-3.05896e-07		0.598153	8.05618e-05
0.599248	-7.36011e-07		0.599248	7.09123e-05
0.600344	-1.13351e-06		0.600344	6.1907e-05
0.601439	-5.94464e-07		0.601439	5.43669e-05
0.602534	-1.1305e-06		0.602534	4.90698e-05
0.603629	-2.70729e-06		0.603629	4.52573e-05
0.604725	-2.19792e-06		0.604725	4.55117e-05
0.60582	-3.22734e-06		0.60582	4.72756e-05
0.606915	-4.35041e-06		0.606915	5.23439e-05
0.60801	-4.76253e-06		0.60801	5.97745e-05
0.609106	-5.25471e-06		0.609106	6.79455e-05
0.610201	-5.80206e-06		0.610201	7.71437e-05
0.611296	-5.84038e-06		0.611296	8.70781e-05
0.612391	-5.37284e-06		0.612391	9.58725e-05
0.613486	-5.06636e-06		0.613486	0.000103795
0.614582	-3.82773e-06		0.614582	0.000110865
0.615677	-3.86933e-06		0.615677	0.000112888
0.616772	-2.82451e-06		0.616772	0.000114906
0.617867	-2.2897e-06		0.617867	0.000113555
0.618963	-2.3252e-06		0.618963	0.000110019
0.620058	-1.71502e-06		0.620058	0.000103071
0.621153	-9.46164e-07		0.621153	9.56955e-05
0.622248	-6.42775e-08		0.622248	8.57893e-05
0.623343	-5.65651e-07		0.623343	7.69236e-05
0.624439	-9.85345e-07		0.624439	6.67921e-05
0.625534	-1.15587e-06		0.625534	5.84692e-05
0.626629	-1.02824e-06		0.626629	5.06368e-05
0.627724	-1.97446e-06		0.627724	4.59957e-05
0.62882	-2.25419e-06		0.62882	4.32385e-05
0.629915	-3.24323e-06		0.629915	4.37873e-05
0.63101	-3.59584e-06		0.63101	4.60646e-05
0.632105	-3.99089e-06		0.632105	5.12581e-05
0.6332	-4.98886e-06		0.6332	5.8792e-05
0.634296	-5.63497e-06		0.634296	6.77442e-05
0.635391	-5.67789e-06		0.635391	7.70453e-05
0.636486	-5.17638e-06		0.636486	8.66003e-05
0.637581	-5.14681e-06		0.637581	9.53349e-05
0.638677	-5.46747e-06		0.638677	0.0001028
0.639772	-5.08331e-06		0.639772	0.000108304
0.640867	-3.82698e-06		0.640867	0.000111513
0.641962	-3.22346e-06		0.641962	0.000112499
0.643058	-2.12069e-06		0.643058	0.000110789
0.644153	-1.49198e-06		0.644153	0.000106849
0.645248	-8.86895e-07		0.645248	0.000100491
0.646343	-7.93026e-07		0.646343	9.19122e-05
0.647438	-2.97661e-07		0.647438	8.27704e-05
0.648534	-3.75639e-07		0.648534	7.24592e-05
0.649629	-1.44575e-07		0.649629	6.39651e-05
0.650724	-5.55147e-07		0.650724	5.55573e-05
0.651819	-7.69846e-07		0.651819	4.8631e-05
0.652915	-1.68018e-06		0.652915	4.3487e-05
0.65401	-1.11751e-06		0.65401	4.20629e-05
0.655105	-2.20983e-06		0.655105	4.18772e-05
0.6562	-2.57422e-06		0.6562	4.54389e-05
0.657295	-4.54248e-06		0.657295	5.04426e-05
0.658391	-4.86373e-06		0.658391	5.8168e-05
0.659486	-4.46281e-06		0.659486	6.7606e-05
0.660581	-5.27589e-06		0.660581	7.71748e-05
0.661676	-5.76655e-06		0.661676	8.61462e-05
0.662772	-5.06618e-06		0.662772	9.47822e-05
0.663867	-4.15293e-06		0.663867	0.000102682
0.664962	-3.94664e-06		0.664962	0.000108356
0.666057	-3.2573e-06		0.666057	0.000111018
0.667152	-3.07332e-06		0.667152	0.000111119
0.668248	-1.91647e-06		0.668248	0.000108894
0.669343	-2.15764e-06		0.669343	0.000104413
0.670438	-1.13472e-06		0.670438	9.78851e-05
0.671533	-2.28023e-07		0.671533	8.88792e-05
0.672629	-5.71632e-07		0.672629	7.95781e-05
0.673724	-2.98676e-07		0.673724	7.04697e-05
0.674819	7.14278e-08		0.674819	6.14211e-05
0.675914	-6.08837e-07		0.675914	5.21164e-05
0.67701	-4.06334e-07		0.67701	4.61226e-05
0.678105	-6.60558e-07		0.678105	4.16877e-05
0.6792	-1.96439e-06		0.6792	4.01124e-05
0.680295	-2.09475e-06		0.680295	4.09092e-05
0.68139	-2.9773e-06		0.68139	4.47002e-05
0.682486	-3.78604e-06		0.682486	4.95256e-05
0.683581	-5.24892e-06		0.683581	5.76519e-05
0.684676	-4.69078e-06		0.684676	6.6401e-05
0.685771	-5.06003e-06		0.685771	7.58275e-05
0.686867	-4.74703e-06		0.686867	8.50508e-05
0.687962	-4.45494e-06		0.687962	9.43456e-05
0.689057	-3.8212e-06		0.689057	0.000101288
0.690152	-3.35137e-06		0.690152	0.000105745
0.691247	-3.06565e-06		0.691247	0.00010917
0.692343	-2.31191e-06		0.692343	0.000108564
0.693438	-1.36731e-06		0.693438	0.000106506
0.694533	-1.2789e-06		0.694533	0.000101553
0.695628	-1.31489e-06		0.695628	9.47025e-05
0.696724	-6.38656e-07		0.696724	8.59866e-05
0.697819	-3.70571e-07		0.697819	7.60962e-05
0.698914	-4.12961e-07		0.698914	6.64736e-05
0.700009	-1.90333e-07		0.700009	5.78462e-05
0.701104	-4.58879e-07		0.701104	4.9829e-05
0.7022	-4.84718e-07		0.7022	4.35577e-05
0.703295	-1.55934e-06		0.703295	3.9428e-05
0.70439	-1.76641e-06		0.70439	3.81698e-05
0.705485	-2.51236e-06		0.705485	4.00797e-05
0.706581	-3.54547e-06		0.706581	4.38323e-05
0.707676	-4.25212e-06		0.707676	4.92409e-05
0.708771	-4.62076e-06		0.708771	5.71861e-05
0.709866	-5.4541e-06		0.709866	6.66179e-05
0.710962	-4.95983e-06		0.710962	7.582e-05
0.712057	-4.42921e-06		0.712057	8.48681e-05
0.713152	-4.44842e-06		0.713152	9.27101e-05
0.714247	-4.4126e-06		0.714247	9.9588e-05
0.715342	-4.38186e-06		0.715342	0.000104945
0.716438	-3.90947e-06		0.716438	0.000106566
0.717533	-2.48092e-06		0.717533	0.000106325
0.718628	-1.79815e-06		0.718628	0.000103453
0.719723	-2.31704e-06		0.719723	9.75087e-05
0.720819	-7.96265e-07		0.720819	9.12218e-05
0.721914	-4.41687e-07		0.721914	8.25584e-05
0.723009	2.4122e-07		0.723009	7.23904e-05
0.724104	2.34253e-07		0.724104	6.27079e-05
0.725199	-4.04217e-07		0.725199	5.36418e-05
0.726295	-7.22276e-07		0.726295	4.63257e-05
0.72739	-6.08922e-07		0.72739	4.06262e-05
0.728485	-1.73746e-06		0.728485	3.68648e-05
0.72958	-2.37217e-06		0.72958	3.61017e-05
0.730676	-3.45588e-06		0.730676	3.75455e-05
0.731771	-3.91015e-06		0.731771	4.24252e-05
0.732866	-4.21219e-06		0.732866	4.8908e-05
0.733961	-5.22604e-06		0.733961	5.67519e-05
0.735056	-5.30942e-06		0.735056	6.544e-05
0.736152	-5.49094e-06		0.736152	7.47439e-05
0.737247	-5.49926e-06		0.737247	8.4075e-05
0.738342	-4.50081e-06		0.738342	9.23645e-05
0.739437	-4.86807e-06		0.739437	9.78191e-05
0.740533	-3.67988e-06		0.740533	0.000102074
0.741628	-3.0747e-06		0.741628	0.000104285
0.742723	-3.15428e-06		0.742723	0.000103939
0.743818	-1.87802e-06		0.743818	9.99953e-05
0.744914	-1.58246e-06		0.744914	9.44274e-05
0.746009	-9.99343e-07		0.746009	8.70654e-05
0.747104	-8.25045e-07		0.747104	7.84184e-05
0.748199	-9.68419e-07		0.748199	6.8751e-05
0.749294	-2.8784e-07		0.749294	5.98155e-05
0.75039	-5.3936e-07		0.75039	5.00445e-05
0.751485	-7.72984e-07		0.751485	4.25782e-05
0.75258	-1.71976e-06		0.75258	3.72721e-05
0.753675	-3.03467e-06		0.753675	3.43753e-05
0.754771	-3.14694e-06		0.754771	3.31382e-05
0.755866	-3.22321e-06		0.755866	3.60735e-05
0.756961	-4.25226e-06		0.756961	4.04444e-05
0.758056	-4.64799e-06		0.758056	4.75969e-05
0.759151	-5.79904e-06		0.759151	5.49246e-05
0.760247	-5.06849e-06		0.760247	6.45393e-05
0.761342	-5.99458e-06		0.761342	7.35663e-05
0.762437	-5.94624e-06		0.762437	8.24829e-05
0.763532	-6.12066e-06		0.763532	9.01712e-05
0.764628	-5.37411e-06		0.764628	9.59866e-05
0.765723	-3.55983e-06		0.765723	0.000100494
0.766818	-3.60784e-06		0.766818	0.0001015
0.767913	-3.60105e-06		0.767913	0.000100742
0.769008	-2.22384e-06		0.769008	9.65018e-05
0.770104	-2.09108e-06		0.770104	9.11836e-05
0.771199	-8.2221e-07		0.771199	8.31162e-05
0.772294	-1.32335e-06		0.772294	7.44264e-05
0.773389	-1.38163e-06		0.773389	6.46752e-05
0.774485	-6.95535e-08		0.774485	5.52033e-05
0.77558	-8.89758e-07		0.77558	4.62885e-05
0.776675	-1.25489e-06		0.776675	3.97729e-05
0.77777	-1.71579e-06		0.77777	3.47425e-05
0.778866	-2.31991e-06		0.778866	3.17007e-05
0.779961	-3.02616e-06		0.779961	3.12174e-05
0.781056	-3.26231e-06		0.781056	3.37853e-05
0.782151	-4.63499e-06		0.782151	3.90168e-05
0.783246	-4.9353e-06		0.783246	4.6243e-05
0.784342	-5.29326e-06		0.784342	5.48671e-05
0.785437	-5.76185e-06		0.785437	6.39838e-05
0.786532	-6.43976e-06		0.786532	7.33811e-05
0.787627	-5.85326e-06		0.787627	8.25178e-05
0.788723	-5.68015e-06		0.788723	8.9881e-05
0.789818	-4.53502e-06		0.789818	9.54183e-05
0.790913	-4.50879e-06		0.790913	9.89868e-05
0.792008	-3.82426e-06		0.792008	0.000100368
0.793103	-3.459e-06		0.793103	9.86023e-05
0.794199	-2.78072e-06		0.794199	9.51888e-05
0.795294	-1.72253e-06		0.795294	8.86151e-05
0.796389	-1.06685e-06		0.796389	8.07628e-05
0.797484	-9.47647e-07		0.797484	7.17408e-05
0.79858	-7.11196e-07		0.79858	6.23772e-05
0.799675	-7.60701e-07		0.799675	5.33746e-05
0.80077	-1.3223e-06		0.80077	4.44963e-05
0.801865	-1.2655e-06		0.801865	3.76615e-05
0.80296	-2.19266e-06		0.80296	3.29173e-05
0.804056	-2.86196e-06		0.804056	3.06358e-05
0.805151	-3.34992e-06		0.805151	3.12395e-05
0.806246	-4.87847e-06		0.806246	3.43409e-05
0.807341	-5.37057e-06		0.807341	3.95042e-05
0.808437	-5.28213e-06		0.808437	4.64554e-05
0.809532	-5.95752e-06		0.809532	5.48218e-05
0.810627	-5.62493e-06		0.810627	6.5005e-05
0.811722	-6.10286e-06		0.811722	7.37966e-05
0.812818	-5.19246e-06		0.812818	8.24141e-05
0.813913	-4.9556e-06		0.813913	8.96928e-05
0.815008	-4.54179e-06		0.815008	9.54999e-05
0.816103	-4.10775e-06		0.816103	9.79583e-05
0.817198	-3.29323e-06		0.817198	9.8505e-05
0.818294	-2.55615e-06		0.818294	9.68789e-05
0.819389	-1.92826e-06		0.819389	9.23189e-05
0.820484	-1.73001e-06		0.820484	8.5611e-05
0.821579	-1.75192e-06		0.821579	7.78583e-05
0.822675	-5.38987e-07		0.822675	6.90999e-05
0.82377	-7.25436e-07		0.82377	5.93753e-05
0.824865	-4.7585e-07		0.824865	5.01632e-05
0.82596	-1.05585e-06		0.82596	4.15978e-05
0.827055	-1.3738e-06		0.827055	3.52321e-05
0.828151	-1.99856e-06		0.828151	3.08281e-05
0.829246	-2.29213e-06		0.829246	2.91465e-05
0.830341	-3.28027e-06		0.830341	2.99813e-05
0.831436	-3.9771e-06		0.831436	3.35209e-05
0.832532	-4.56383e-06		0.832532	3.92146e-05
0.833627	-4.87943e-06		0.833627	4.70937e-05
0.834722	-5.08939e-06		0.834722	5.50309e-05
0.835817	-5.22919e-06		0.835817	6.4804e-05
0.836912	-5.58209e-06		0.836912	7.37804e-05
0.838008	-5.21048e-06		0.838008	8.20975e-05
0.839103	-4.6233e-06		0.839103	8.91023e-05
0.840198	-4.53979e-06		0.840198	9.40402e-05
0.841293	-3.82016e-06		0.841293	9.69137e-05
0.842389	-3.42553e-06		0.842389	9.68048e-05
0.843484	-2.51401e-06		0.843484	9.49006e-05
0.844579	-1.34235e-06		0.844579	9.04844e-05
0.845674	-1.46463e-06		0.845674	8.35803e-05
0.84677	-1.3138e-06		0.84677	7.52014e-05
0.847865	-1.26878e-06		0.847865	6.61282e-05
0.84896	-5.00045e-07		0.84896	5.69095e-05
0.850055	-5.23463e-07		0.850055	4.80488e-05
0.85115	-7.26202e-07		0.85115	3.99041e-05
0.852246	-9.89869e-07		0.852246	3.42291e-05
0.853341	-1.81851e-06		0.853341	3.0467e-05
0.854436	-2.5659e-06		0.854436	2.85099e-05
0.855531	-3.41886e-06		0.855531	2.99058e-05
0.856627	-4.32645e-06		0.856627	3.34182e-05
0.857722	-4.50341e-06		0.857722	3.95715e-05
0.858817	-4.989e-06		0.858817	4.75364e-05
0.859912	-5.5304e-06		0.859912	5.57254e-05
0.861007	-5.48408e-06		0.861007	6.51992e-05
0.862103	-5.1855e-06		0.862103	7.36844e-05
0.863198	-4.77364e-06		0.863198	8.21373e-05
0.864293	-4.80517e-06		0.864293	8.91233e-05
0.865388	-4.024e-06		0.865388	9.34945e-05
0.866484	-3.64614e-06		0.866484	9.60633e-05
0.867579	-2.90705e-06		0.867579	9.58888e-05
0.868674	-2.46437e-06		0.868674	9.28638e-05
0.869769	-2.16941e-06		0.869769	8.82534e-05
0.870864	-1.31843e-06		0.870864	8.06945e-05
0.87196	-5.88128e-07		0.87196	7.23449e-05
0.873055	-5.92434e-07		0.873055	6.34113e-05
0.87415	-7.66827e-09		0.87415	5.37407e-05
0.875245	-7.3249e-07		0.875245	4.50402e-05
0.876341	-4.08569e-07		0.876341	3.73764e-05
0.877436	-1.70614e-06		0.877436	3.1842e-05
0.878531	-2.11637e-06		0.878531	2.81845e-05
0.879626	-2.64017e-06		0.879626	2.71348e-05
0.880722	-2.98644e-06		0.880722	2.83638e-05
0.881817	-3.8633e-06		0.881817	3.21869e-05
0.882912	-4.45811e-06		0.882912	3.90101e-05
0.884007	-5.30693e-06		0.884007	4.71556e-05
0.885102	-5.40583e-06		0.885102	5.61137e-05
0.886198	-5.27683e-06		0.886198	6.44643e-05
0.887293	-5.05451e-06		0.887293	7.3394e-05
0.888388	-5.0399e-06		0.888388	8.18571e-05
0.889483	-4.48126e-06		0.889483	8.79901e-05
0.890579	-3.6766e-06		0.890579	9.20608e-05
0.891674	-3.65115e-06		0.891674	9.44523e-05
0.892769	-3.10792e-06		0.892769	9.4047e-05
0.893864	-2.87097e-06		0.893864	9.11968e-05
0.894959	-1.34477e-06		0.894959	8.60507e-05
0.896055	-8.47234e-07		0.896055	7.816e-05
0.89715	-1.3521e-07		0.89715	6.95823e-05
0.898245	-3.61156e-07		0.898245	6.12858e-05
0.89934	-2.28471e-07		0.89934	5.17516e-05
0.900436	-4.35209e-07		0.900436	4.2774e-05
0.901531	-1.13834e-06		0.901531	3.47606e-05
0.902626	-1.55382e-06		0.902626	3.01496e-05
0.903721	-1.81128e-06		0.903721	2.68505e-05
0.904816	-2.49846e-06		0.904816	2.64215e-05
0.905912	-3.1156e-06		0.905912	2.84878e-05
0.907007	-3.2831e-06		0.907007	3.2305e-05
0.908102	-4.18234e-06		0.908102	3.98433e-05
0.909197	-4.60386e-06		0.909197	4.729e-05
0.910293	-5.66121e-06		0.910293	5.57584e-05
0.911388	-5.0863e-06		0.911388	6.49585e-05
0.912483	-5.15267e-06		0.912483	7.37809e-05
0.913578	-4.92385e-06		0.913578	8.14744e-05
0.914674	-3.9409e-06		0.914674	8.77265e-05
0.915769	-3.64408e-06		0.915769	9.18184e-05
0.916864	-3.04374e-06		0.916864	9.32947e-05
0.917959	-2.58782e-06		0.917959	9.24345e-05
0.919054	-1.91047e-06		0.919054	8.91198e-05
0.92015	-1.31001e-06		0.92015	8.25002e-05
0.921245	-1.09071e-06		0.921245	7.53389e-05
0.92234	-2.1201e-07		0.92234	6.66873e-05
0.923435	-3.46707e-07		0.923435	5.85271e-05
0.924531	1.21971e-07		0.924531	4.83231e-05
0.925626	3.34432e-08		0.925626	4.05784e-05
0.926721	-3.49399e-07		0.926721	3.3467e-05
0.927816	-1.17178e-06		0.927816	2.87162e-05
0.928911	-1.70559e-06		0.928911	2.56174e-05
0.930007	-2.70409e-06		0.930007	2.55396e-05
0.931102	-3.6845e-06		0.931102	2.73955e-05
0.932197	-4.08034e-06		0.932197	3.20406e-05
0.933292	-4.69653e-06		0.933292	3.91956e-05
0.934388	-5.13759e-06		0.934388	4.72358e-05
0.935483	-4.91517e-06		0.935483	5.59667e-05
0.936578	-5.09346e-06		0.936578	6.55328e-05
0.937673	-5.07207e-06		0.937673	7.34903e-05
0.938768	-5.00969e-06		0.938768	8.14794e-05
0.939864	-4.77572e-06		0.939864	8.7079e-05
0.940959	-3.62793e-06		0.940959	9.07209e-05
0.942054	-3.57942e-06		0.942054	9.14679e-05
0.943149	-2.98724e-06		0.943149	9.0074e-05
0.944245	-2.21556e-06		0.944245	8.64865e-05
0.94534	-1.20376e-06		0.94534	8.14207e-05
0.946435	-4.43738e-07		0.946435	7.38875e-05
0.94753	-1.3653e-07		0.94753	6.45183e-05
0.948626	-7.64516e-07		0.948626	5.51999e-05
0.949721	-2.62957e-07		0.949721	4.66149e-05
0.950816	4.01157e-09		0.950816	3.83835e-05
0.951911	-2.00791e-08		0.951911	3.12811e-05
0.953006	-1.38819e-06		0.953006	2.70259e-05
0.954102	-2.12617e-06		0.954102	2.35672e-05
0.955197	-1.82539e-06		0.955197	2.39647e-05
0.956292	-2.30226e-06		0.956292	2.68239e-05
0.957387	-3.84132e-06		0.957387	3.16357e-05
0.958483	-4.39592e-06		0.958483	3.82888e-05
0.959578	-4.62944e-06		0.959578	4.65187e-05
0.960673	-5.00048e-06		0.960673	5.56727e-05
0.961768	-4.68778e-06		0.961768	6.47573e-05
0.962863	-5.08407e-06		0.962863	7.37843e-05
0.963959	-4.88497e-06		0.963959	8.01207e-05
0.965054	-4.02018e-06		0.965054	8.59956e-05
0.966149	-3.70597e-06		0.966149	8.95501e-05
0.967244	-2.40295e-06		0.967244	9.06953e-05
0.96834	-2.51339e-06		0.96834	8.83985e-05
0.969435	-1.78145e-06		0.969435	8.42383e-05
0.97053	-8.26776e-07		0.97053	7.86823e-05
0.971625	-6.51662e-07		0.971625	7.00556e-05
0.97272	-4.86745e-07		0.97272	6.18485e-05
0.973816	-5.7523e-07		0.973816	5.26372e-05
0.974911	-6.57938e-07		0.974911	4.31186e-05
0.976006	-6.13052e-07		0.976006	3.5757e-05
0.977101	-5.38652e-07		0.977101	2.88853e-05
0.978197	-1.342e-06		0.978197	2.41884e-05
0.979292	-1.91673e-06		0.979292	2.23724e-05
0.980387	-2.86467e-06		0.980387	2.31263e-05
0.981482	-3.60026e-06		0.981482	2.60464e-05
0.982578	-3.86935e-06		0.982578	3.15767e-05
0.983673	-4.95962e-06		0.983673	3.81785e-05
0.984768	-5.97558e-06		0.984768	4.73772e-05
0.985863	-5.56028e-06		0.985863	5.6439e-05
0.986958	-5.32356e-06		0.986958	6.48349e-05
0.988054	-4.31096e-06		0.988054	7.31761e-05
0.989149	-5.75706e-06		0.989149	7.94003e-05
0.990244	-4.12177e-06		0.990244	8.48014e-05
0.991339	-3.02184e-06		0.991339	8.78961e-05
0.992435	-3.40318e-06		0.992435	8.79134e-05
0.99353	-2.23541e-06		0.99353	8.65409e-05
0.994625	-1.86501e-06		0.994625	8.14423e-05
0.99572	-1.24242e-06		0.99572	7.50783e-05
0.996815	-9.31252e-08		0.996815	6.72686e-05
0.997911	2.91952e-07		0.997911	5.842e-05
0.999006	-2.32417e-07		0.999006	4.96814e-05
1.0001	-3.77597e-07		1.0001	4.01174e-05
1.0012	-4.92055e-07		1.0012	3.28931e-05
1.00229	-1.26381e-06		1.00229	2.64609e-05
1.00339	-2.21938e-06		1.00339	2.26107e-05
1.00448	-2.941e-06		1.00448	2.12454e-05
1.00558	-2.96145e-06		1.00558	2.10217e-05
1.00667	-3.40067e-06		1.00667	2.48361e-05
1.00777	-3.62031e-06		1.00777	3.08371e-05
1.00886	-4.6724e-06		1.00886	3.77673e-05
1.00996	-4.95697e-06		1.00996	4.67712e-05
1.01105	-4.79951e-06		1.01105	5.48147e-05
1.01215	-4.67297e-06		1.01215	6.40755e-05
1.01324	-4.93422e-06		1.01324	7.26198e-05
1.01434	-4.40446e-06		1.01434	7.90119e-05
1.01543	-4.58506e-06		1.01543	8.40448e-05
1.01653	-2.92025e-06		1.01653	8.65474e-05
1.01762	-3.00564e-06		1.01762	8.64679e-05
1.01872	-2.05488e-06		1.01872	8.37227e-05
1.01982	-1.11762e-06		1.01982	7.93542e-05
1.02091	-9.83608e-07		1.02091	7.26571e-05
1.02201	-3.1925e-07		1.02201	6.44395e-05
1.0231	-1.01594e-06		1.0231	5.52527e-05
1.0242	-5.57948e-07		1.0242	4.63805e-05
1.02529	-2.31575e-07		1.02529	3.69957e-05
1.02639	-1.06752e-06		1.02639	2.97215e-05
1.02748	-8.22107e-07		1.02748	2.41719e-05
1.02858	-1.37251e-06		1.02858	2.05104e-05
1.02967	-1.71178e-06		1.02967	1.91562e-05
1.03077	-2.55881e-06		1.03077	2.02713e-05
1.03186	-3.17248e-06		1.03186	2.38218e-05
1.03296	-4.0172e-06		1.03296	3.02434e-05
1.03405	-4.03158e-06		1.03405	3.79422e-05
1.03515	-5.31455e-06		1.03515	4.6373e-05
1.03624	-5.42123e-06		1.03624	5.55679e-05
1.03734	-5.33792e-06		1.03734	6.4017e-05
1.03843	-4.39075e-06		1.03843	7.186e-05
1.03953	-3.87789e-06		1.03953	7.84715e-05
1.04062	-3.59766e-06		1.04062	8.23674e-05
1.04172	-2.74065e-06		1.04172	8.41646e-05
1.04281	-2.41615e-06		1.04281	8.35655e-05
1.04391	-2.27249e-06		1.04391	8.10132e-05
1.04501	-7.78385e-07		1.04501	7.59813e-05
1.0461	-6.77425e-07		1.0461	7.01096e-05
1.0472	-3.81062e-07		1.0472	6.11198e-05
1.04829	3.07922e-07		1.04829	5.22103e-05
1.04939	5.509e-07		1.04939	4.39373e-05
1.05048	1.93471e-07		1.05048	3.4995e-05
1.05158	5.69365e-07		1.05158	2.7534e-05
1.05267	-1.21238e-06		1.05267	2.18782e-05
1.05377	-1.96347e-06		1.05377	1.88701e-05
1.05486	-2.55842e-06		1.05486	1.81868e-05
1.05596	-3.42775e-06		1.05596	1.98126e-05
1.05705	-3.56896e-06		1.05705	2.38598e-05
1.05815	-3.95621e-06		1.05815	2.946e-05
1.05924	-4.09582e-06		1.05924	3.76e-05
1.06034	-3.87774e-06		1.06034	4.62653e-05
1.06143	-4.49907e-06		1.06143	5.56092e-05
1.06253	-4.02386e-06		1.06253	6.38486e-05
1.06362	-4.19341e-06		1.06362	7.19547e-05
1.06472	-3.96031e-06		1.06472	7.79687e-05
1.06581	-3.29924e-06		1.06581	8.18773e-05
1.06691	-3.27667e-06		1.06691	8.37958e-05
1.06801	-2.40091e-06		1.06801	8.25138e-05
1.0691	-1.8819e-06		1.0691	7.91026e-05
1.0702	-6.38418e-07		1.0702	7.3613e-05
1.07129	-1.59835e-07		1.07129	6.6786e-05
1.07239	-2.27213e-07		1.07239	5.82928e-05
1.07348	-1.40214e-07		1.07348	4.91561e-05
1.07458	1.85353e-07		1.07458	4.01274e-05
1.07567	-2.12104e-07		1.07567	3.20875e-05
1.07677	-9.43697e-07		1.07677	2.46234e-05
1.07786	-8.51292e-07		1.07786	1.98197e-05
1.07896	-2.29096e-06		1.07896	1.69456e-05
1.08005	-2.10081e-06		1.08005	1.6488e-05
1.08115	-2.76831e-06		1.08115	1.89383e-05
1.08224	-3.26426e-06		1.08224	2.36442e-05
1.08334	-3.58972e-06		1.08334	2.95872e-05
1.08443	-4.78394e-06		1.08443	3.75198e-05
1.08553	-5.14882e-06		1.08553	4.67172e-05
1.08662	-4.97147e-06		1.08662	5.50499e-05
1.08772	-4.52667e-06		1.08772	6.41715e-05
1.08881	-3.90307e-06		1.08881	7.11615e-05
1.08991	-3.90072e-06		1.08991	7.65723e-05
1.091	-3.55456e-06		1.091	8.08145e-05
1.0921	-2.64213e-06		1.0921	8.14251e-05
1.0932	-1.75291e-06		1.0932	8.07848e-05
1.09429	-1.37749e-06		1.09429	7.70807e-05
1.09539	-1.50791e-06		1.09539	7.10051e-05
1.09648	-7.70755e-08		1.09648	6.38618e-05
1.09758	-8.74666e-07		1.09758	5.5471e-05
1.09867	-7.05271e-07		1.09867	4.63422e-05
1.09977	-1.31337e-07		1.09977	3.75544e-05
1.10086	-3.66531e-07		1.10086	2.96434e-05
1.10196	-1.28629e-06		1.10196	2.23539e-05
1.10305	-1.07934e-06		1.10305	1.81508e-05
1.10415	-1.53413e-06		1.10415	1.56272e-05
1.10524	-2.67741e-06		1.10524	1.54609e-05
1.10634	-2.47562e-06		1.10634	1.84374e-05
1.10743	-3.92314e-06		1.10743	2.3243e-05
1.10853	-4.5771e-06		1.10853	2.9453e-05
1.10962	-5.47885e-06		1.10962	3.79863e-05
1.11072	-4.78189e-06		1.11072	4.66759e-05
1.11181	-4.70131e-06		1.11181	5.53173e-05
1.11291	-5.00763e-06		1.11291	6.39767e-05
1.114	-4.9892e-06		1.114	7.13683e-05
1.1151	-4.36772e-06		1.1151	7.64954e-05
1.1162	-4.04628e-06		1.1162	7.98609e-05
1.11729	-3.1583e-06		1.11729	8.07158e-05
1.11839	-2.82809e-06		1.11839	7.93142e-05
1.11948	-2.34112e-06		1.11948	7.56728e-05
1.12058	-1.8026e-06		1.12058	6.91862e-05
1.12167	-1.04136e-06		1.12167	6.16772e-05
1.12277	-9.01636e-07		1.12277	5.3313e-05
1.12386	-1.48059e-06		1.12386	4.49308e-05
1.12496	-7.50434e-07		1.12496	3.56506e-05
1.12605	-3.27213e-07		1.12605	2.76207e-05
1.12715	-1.11149e-06		1.12715	2.10938e-05
1.12824	-1.74475e-06		1.12824	1.71974e-05
1.12934	-1.982e-06		1.12934	1.52684e-05
1.13043	-2.87992e-06		1.13043	1.46529e-05
1.13153	-3.245e-06		1.13153	1.74857e-05
1.13262	-4.16201e-06		1.13262	2.29018e-05
1.13372	-4.55722e-06		1.13372	2.97383e-05
1.13481	-4.72878e-06		1.13481	3.84884e-05
1.13591	-5.09288e-06		1.13591	4.73064e-05
1.137	-4.96593e-06		1.137	5.58123e-05
1.1381	-4.62934e-06		1.1381	6.41416e-05
1.13919	-4.64525e-06		1.13919	7.08995e-05
1.14029	-4.0454e-06		1.14029	7.58836e-05
1.14139	-3.6341e-06		1.14139	7.88436e-05
1.14248	-2.79358e-06		1.14248	7.9353e-05
1.14358	-1.63504e-06		1.14358	7.71179e-05
1.14467	-1.28432e-06		1.14467	7.30146e-05
1.14577	-1.34421e-06		1.14577	6.69379e-05
1.14686	-5.8549e-07		1.14686	5.94448e-05
1.14796	-1.96547e-07		1.14796	5.09245e-05
1.14905	-4.5411e-08		1.14905	4.18139e-05
1.15015	-5.88548e-07		1.15015	3.32357e-05
1.15124	-8.49606e-07		1.15124	2.57982e-05
1.15234	-4.69908e-07		1.15234	1.98083e-05
1.15343	-1.12702e-06		1.15343	1.60023e-05
1.15453	-1.65323e-06		1.15453	1.41976e-05
1.15562	-2.15187e-06		1.15562	1.49204e-05
1.15672	-3.74875e-06		1.15672	1.7565e-05
1.15781	-3.62541e-06		1.15781	2.3571e-05
1.15891	-4.01416e-06		1.15891	3.08762e-05
1.16	-4.55336e-06		1.16	3.88255e-05
1.1611	-4.58732e-06		1.1611	4.7747e-05
1.16219	-4.42125e-06		1.16219	5.65714e-05
1.16329	-4.06166e-06		1.16329	6.41433e-05
1.16439	-3.46167e-06		1.16439	7.07513e-05
1.16548	-3.44608e-06		1.16548	7.52749e-05
1.16658	-2.82488e-06		1.16658	7.82008e-05
1.16767	-2.6173e-06		1.16767	7.75825e-05
1.16877	-1.62924e-06		1.16877	7.5746e-05
1.16986	-7.61314e-07		1.16986	7.13453e-05
1.17096	-7.24014e-08		1.17096	6.4759e-05
1.17205	-1.15181e-07		1.17205	5.74332e-05
1.17315	2.45899e-07		1.17315	4.87216e-05
1.17424	7.57887e-08		1.17424	3.95204e-05
1.17534	4.49861e-07		1.17534	3.12058e-05
1.17643	2.81472e-07		1.17643	2.38881e-05
1.17753	-2.71579e-07		1.17753	1.86863e-05
1.17862	-1.09472e-06		1.17862	1.46405e-05
1.17972	-1.96976e-06		1.17972	1.24492e-05
1.18081	-1.59391e-06		1.18081	1.42696e-05
1.18191	-2.69492e-06		1.18191	1.85178e-05
1.183	-3.58604e-06		1.183	2.37828e-05
1.1841	-3.89647e-06		1.1841	3.14859e-05
1.18519	-3.84379e-06		1.18519	3.94759e-05
1.18629	-3.65208e-06		1.18629	4.79312e-05
1.18738	-4.03016e-06		1.18738	5.70048e-05
1.18848	-3.42857e-06		1.18848	6.45621e-05
1.18958	-3.55244e-06		1.18958	7.12311e-05
1.19067	-2.81995e-06		1.19067	7.46729e-05
1.19177	-2.21158e-06		1.19177	7.74293e-05
1.19286	-1.3193e-06		1.19286	7.74155e-05
1.19396	-4.95501e-07		1.19396	7.51195e-05
1.19505	2.10583e-07		1.19505	7.04282e-05
1.19615	3.60949e-07		1.19615	6.34939e-05
1.19724	1.00438e-06		1.19724	5.56088e-05
1.19834	1.32131e-06		1.19834	4.70086e-05
1.19943	9.9938e-07		1.19943	3.76983e-05
1.20053	7.46235e-07		1.20053	2.97239e-05
1.20162	7.44967e-07		1.20162	2.2507e-05
1.20272	-1.07686e-07		1.20272	1.66158e-05
1.20381	-7.22519e-08		1.20381	1.32669e-05
1.20491	-6.21278e-07		1.20491	1.2076e-05
1.206	-2.13475e-06		1.206	1.42781e-05
1.2071	-2.6469e-06		1.2071	1.80562e-05
1.20819	-3.00343e-06		1.20819	2.31094e-05
1.20929	-3.43712e-06		1.20929	3.15229e-05
1.21038	-3.51689e-06		1.21038	3.94211e-05
1.21148	-3.95947e-06		1.21148	4.92934e-05
1.21257	-3.94382e-06		1.21257	5.74068e-05
1.21367	-3.06026e-06		1.21367	6.40867e-05
1.21477	-3.11623e-06		1.21477	7.09582e-05
1.21586	-1.98349e-06		1.21586	7.47933e-05
1.21696	-1.87611e-06		1.21696	7.66089e-05
1.21805	-1.62783e-06		1.21805	7.66104e-05
1.21915	-9.06404e-07		1.21915	7.30019e-05
1.22024	-5.49585e-07		1.22024	6.77602e-05
1.22134	1.4212e-08		1.22134	6.11909e-05
1.22243	8.29113e-07		1.22243	5.26595e-05
1.22353	4.55127e-07		1.22353	4.47078e-05
1.22462	9.73995e-07		1.22462	3.49604e-05
1.22572	8.20672e-07		1.22572	2.65341e-05
1.22681	3.25472e-07		1.22681	2.00708e-05
1.22791	1.95709e-07		1.22791	1.46879e-05
1.229	-1.06945e-06		1.229	1.23574e-05
1.2301	-1.30315e-06		1.2301	1.18114e-05
1.23119	-1.77816e-06		1.23119	1.35636e-05
1.23229	-2.63978e-06		1.23229	1.74632e-05
1.23338	-2.18096e-06		1.23338	2.39316e-05
1.23448	-3.37763e-06		1.23448	3.20379e-05
1.23557	-3.70814e-06		1.23557	4.06609e-05
1.23667	-3.88692e-06		1.23667	4.89193e-05
1.23777	-4.25171e-06		1.23777	5.6983e-05
1.23886	-3.88068e-06		1.23886	6.47411e-05
1.23996	-3.06349e-06		1.23996	7.0493e-05
1.24105	-2.24522e-06		1.24105	7.39397e-05
1.24215	-1.9168e-06		1.24215	7.54078e-05
1.24324	-1.41114e-06		1.24324	7.48259e-05
1.24434	-1.09719e-06		1.24434	7.10321e-05
1.24543	-5.4448e-08		1.24543	6.62849e-05
1.24653	-4.01211e-07		1.24653	5.94991e-05
1.24762	-1.10594e-07		1.24762	5.13727e-05
1.24872	-2.3645e-07		1.24872	4.22678e-05
1.24981	3.59186e-08		1.24981	3.38111e-05
1.25091	5.97658e-07		1.25091	2.56738e-05
1.252	2.47323e-07		1.252	1.90269e-05
1.2531	-9.874e-07		1.2531	1.38944e-05
1.25419	-1.57333e-06		1.25419	1.10778e-05
1.25529	-1.85301e-06		1.25529	1.12795e-05
1.25638	-2.26957e-06		1.25638	1.26815e-05
1.25748	-3.03328e-06		1.25748	1.76045e-05
1.25857	-4.25023e-06		1.25857	2.4305e-05
1.25967	-4.9478e-06		1.25967	3.19751e-05
1.26076	-4.79261e-06		1.26076	4.04535e-05
1.26186	-4.3039e-06		1.26186	4.93583e-05
1.26296	-4.61107e-06		1.26296	5.81832e-05
1.26405	-4.58155e-06		1.26405	6.50303e-05
1.26515	-4.21506e-06		1.26515	7.046e-05
1.26624	-3.50999e-06		1.26624	7.3332e-05
1.26734	-2.69877e-06		1.26734	7.41641e-05
1.26843	-2.44438e-06		1.26843	7.31215e-05
1.26953	-1.50815e-06		1.26953	6.98783e-05
1.27062	-1.07198e-06		1.27062	6.46919e-05
1.27172	-7.1651e-07		1.27172	5.7591e-05
1.27281	-8.68426e-09		1.27281	4.88477e-05
1.27391	3.53743e-07		1.27391	4.0447e-05
1.275	-6.22502e-08		1.275	3.17527e-05
1.2761	-1.50733e-07		1.2761	2.31309e-05
1.27719	-7.18889e-07		1.27719	1.76696e-05
1.27829	-2.41933e-09		1.27829	1.29287e-05
1.27938	-1.37383e-06		1.27938	1.06537e-05
1.28048	-1.96327e-06		1.28048	1.03051e-05
1.28157	-2.68886e-06		1.28157	1.3431e-05
1.28267	-3.22999e-06		1.28267	1.7816e-05
1.28376	-3.70682e-06		1.28376	2.46405e-05
1.28486	-3.94622e-06		1.28486	3.25286e-05
1.28596	-4.06692e-06		1.28596	4.24762e-05
1.28705	-4.19692e-06		1.28705	5.01066e-05
1.28815	-4.09055e-06		1.28815	5.82454e-05
1.28924	-4.11685e-06		1.28924	6.50229e-05
1.29034	-3.60016e-06		1.29034	7.02212e-05
1.29143	-3.76375e-06		1.29143	7.27939e-05
1.29253	-2.29479e-06		1.29253	7.27495e-05
1.29362	-1.65797e-06		1.29362	7.17191e-05
1.29472	-1.31701e-06		1.29472	6.82106e-05
1.29581	-6.3671e-07		1.29581	6.25506e-05
1.29691	-4.92178e-07		1.29691	5.46436e-05
1.298	-2.57503e-07		1.298	4.6166e-05
1.2991	6.1195e-07		1.2991	3.75977e-05
1.30019	-3.72786e-07		1.30019	2.91223e-05
1.30129	-1.99083e-07		1.30129	2.16079e-05
1.30238	-3.82191e-07		1.30238	1.53825e-05
1.30348	-1.25589e-06		1.30348	1.07714e-05
1.30457	-1.32334e-06		1.30457	9.14621e-06
1.30567	-1.85553e-06		1.30567	9.79596e-06
1.30676	-2.67274e-06		1.30676	1.2791e-05
1.30786	-3.40351e-06		1.30786	1.78429e-05
1.30895	-3.87202e-06		1.30895	2.46418e-05
1.31005	-3.97773e-06		1.31005	3.321e-05
1.31115	-4.23603e-06		1.31115	4.16965e-05
1.31224	-4.13699e-06		1.31224	5.03088e-05
1.31334	-4.36573e-06		1.31334	5.83824e-05
1.31443	-3.86335e-06		1.31443	6.46732e-05
1.31553	-3.41432e-06		1.31553	6.93526e-05
1.31662	-2.69158e-06		1.31662	7.25939e-05
1.31772	-1.76522e-06		1.31772	7.24416e-05
1.31881	-1.70788e-06		1.31881	7.04862e-05
1.31991	-8.47961e-07		1.31991	6.58994e-05
1.321	1.84113e-07		1.321	5.99738e-05
1.3221	3.84554e-07		1.3221	5.24539e-05
1.32319	6.26129e-07		1.32319	4.45288e-05
1.32429	3.52042e-07		1.32429	3.57633e-05
1.32538	2.25041e-07		1.32538	2.71597e-05
1.32648	-2.99601e-08		1.32648	1.89952e-05
1.32757	-1.0266e-06		1.32757	1.3573e-05
1.32867	-1.32877e-06		1.32867	1.05543e-05
1.32976	-1.73903e-06		1.32976	8.09961e-06
1.33086	-2.29017e-06		1.33086	9.11735e-06
1.33195	-2.55313e-06		1.33195	1.27922e-05
1.33305	-2.97182e-06		1.33305	1.77302e-05
1.33415	-3.34045e-06		1.33415	2.53349e-05
1.33524	-3.2146e-06		1.33524	3.32579e-05
1.33634	-3.68772e-06		1.33634	4.16976e-05
1.33743	-4.49006e-06		1.33743	5.0612e-05
1.33853	-4.46791e-06		1.33853	5.79358e-05
1.33962	-3.34066e-06		1.33962	6.44134e-05
1.34072	-3.17075e-06		1.34072	6.88861e-05
1.34181	-2.61067e-06		1.34181	7.07389e-05
1.34291	-1.53648e-06		1.34291	7.08326e-05
1.344	-1.17484e-06		1.344	6.87239e-05
1.3451	-4.00812e-07		1.3451	6.41696e-05
1.34619	-3.78021e-08		1.34619	5.7026e-05
1.34729	7.57571e-07		1.34729	5.00809e-05
1.34838	1.4208e-06		1.34838	4.13697e-05
1.34948	9.30203e-07		1.34948	3.28777e-05
1.35057	3.81661e-07		1.35057	2.46467e-05
1.35167	9.337e-07		1.35167	1.75854e-05
1.35276	1.84559e-07		1.35276	1.14798e-05
1.35386	-8.9884e-08		1.35386	8.77383e-06
1.35495	-1.14486e-06		1.35495	7.51528e-06
1.35605	-1.51839e-06		1.35605	8.73208e-06
1.35714	-3.01834e-06		1.35714	1.1943e-05
1.35824	-3.10241e-06		1.35824	1.75945e-05
1.35934	-2.9656e-06		1.35934	2.51389e-05
1.36043	-3.36656e-06		1.36043	3.36564e-05
1.36153	-3.61366e-06		1.36153	4.23785e-05
1.36262	-4.42493e-06		1.36262	5.04401e-05
1.36372	-3.3957e-06		1.36372	5.80043e-05
1.36481	-2.46787e-06		1.36481	6.39549e-05
1.36591	-2.41108e-06		1.36591	6.82016e-05
1.367	-2.64562e-06		1.367	7.00085e-05
1.3681	-1.69135e-06		1.3681	6.90517e-05
1.36919	-7.25853e-07		1.36919	6.60582e-05
1.37029	7.951e-08		1.37029	6.14176e-05
1.37138	4.94667e-07		1.37138	5.44988e-05
1.37248	-1.06645e-07		1.37248	4.69397e-05
1.37357	5.88776e-08		1.37357	3.83775e-05
1.37467	9.22705e-07		1.37467	2.97315e-05
1.37576	9.17099e-07		1.37576	2.19089e-05
1.37686	7.39643e-07		1.37686	1.46672e-05
1.37795	1.16686e-07		1.37795	9.89834e-06
1.37905	-1.17271e-06		1.37905	7.06841e-06
1.38014	-8.68565e-07		1.38014	6.26766e-06
1.38124	-1.49792e-06		1.38124	7.96173e-06
1.38233	-3.46573e-06		1.38233	1.14365e-05
1.38343	-2.96509e-06		1.38343	1.75211e-05
1.38453	-4.15054e-06		1.38453	2.49904e-05
1.38562	-4.09067e-06		1.38562	3.35602e-05
1.38672	-3.26624e-06		1.38672	4.23613e-05
1.38781	-3.76032e-06		1.38781	5.03917e-05
1.38891	-3.30731e-06		1.38891	5.73531e-05
1.39	-3.00761e-06		1.39	6.29407e-05
1.3911	-2.69684e-06		1.3911	6.70141e-05
1.39219	-1.69007e-06		1.39219	6.84683e-05
1.39329	-9.76313e-07		1.39329	6.78274e-05
1.39438	-6.91989e-07		1.39438	6.40797e-05
1.39548	-5.62609e-07		1.39548	5.94091e-05
1.39657	1.05539e-07		1.39657	5.27483e-05
1.39767	3.53234e-07		1.39767	4.48992e-05
1.39876	1.03593e-06		1.39876	3.64185e-05
1.39986	1.12932e-06		1.39986	2.76256e-05
1.40095	9.24981e-07		1.40095	1.96907e-05
1.40205	4.33432e-07		1.40205	1.33345e-05
1.40314	-7.67722e-07		1.40314	7.5482e-06
1.40424	-8.28507e-07		1.40424	5.72162e-06
1.40533	-1.45149e-06		1.40533	5.36532e-06
1.40643	-1.83294e-06		1.40643	7.61958e-06
1.40753	-2.67256e-06		1.40753	1.22835e-05
1.40862	-3.32601e-06		1.40862	1.77569e-05
1.40972	-2.70918e-06		1.40972	2.56764e-05
1.41081	-2.9007e-06		1.41081	3.36018e-05
1.41191	-3.63042e-06		1.41191	4.20313e-05
1.413	-3.11409e-06		1.413	5.10825e-05
1.4141	-3.26401e-06		1.4141	5.71714e-05
1.41519	-2.87918e-06		1.41519	6.1926e-05
1.41629	-2.82461e-06		1.41629	6.57769e-05
1.41738	-2.24204e-06		1.41738	6.75283e-05
1.41848	-1.45443e-06		1.41848	6.6644e-05
1.41957	-2.10743e-07		1.41957	6.26196e-05
1.42067	5.93802e-07		1.42067	5.73245e-05
1.42176	5.4818e-07		1.42176	5.04853e-05
1.42286	1.55974e-06		1.42286	4.2899e-05
1.42395	1.09932e-06		1.42395	3.37551e-05
1.42505	7.76129e-07		1.42505	2.55604e-05
1.42614	1.12471e-06		1.42614	1.77587e-05
1.42724	5.94993e-07		1.42724	1.137e-05
1.42833	-3.7494e-07		1.42833	6.8577e-06
1.42943	-1.62445e-08		1.42943	4.85508e-06
1.43052	-8.59585e-07		1.43052	5.44749e-06
1.43162	-1.82727e-06		1.43162	7.45394e-06
1.43272	-2.50079e-06		1.43272	1.22203e-05
1.43381	-2.6236e-06		1.43381	1.83756e-05
1.43491	-3.52937e-06		1.43491	2.63122e-05
1.436	-3.59494e-06		1.436	3.45789e-05
1.4371	-3.92839e-06		1.4371	4.30745e-05
1.43819	-3.54043e-06		1.43819	5.09243e-05
1.43929	-3.03126e-06		1.43929	5.75275e-05
1.44038	-2.97842e-06		1.44038	6.25718e-05
1.44148	-1.7362e-06		1.44148	6.59512e-05
1.44257	-8.2561e-07		1.44257	6.63397e-05
1.44367	-8.16482e-07		1.44367	6.49314e-05
1.44476	-2.01205e-08		1.44476	6.11195e-05
1.44586	3.46825e-07		1.44586	5.60502e-05
1.44695	6.32892e-07		1.44695	4.88215e-05
1.44805	8.44598e-07		1.44805	4.05913e-05
1.44914	7.35275e-07		1.44914	3.18142e-05
1.45024	1.23968e-06		1.45024	2.36227e-05
1.45133	8.11556e-07		1.45133	1.61902e-05
1.45243	7.81871e-07		1.45243	1.01815e-05
1.45352	-1.85838e-07		1.45352	6.0202e-06
1.45462	-5.80626e-07		1.45462	3.73121e-06
1.45572	-1.456e-06		1.45572	4.26271e-06
1.45681	-1.96183e-06		1.45681	6.96876e-06
1.45791	-2.91489e-06		1.45791	1.2008e-05
1.459	-3.14065e-06		1.459	1.84897e-05
1.4601	-3.66687e-06		1.4601	2.63603e-05
1.46119	-4.1792e-06		1.46119	3.47728e-05
1.46229	-3.23688e-06		1.46229	4.37636e-05
1.46338	-3.06701e-06		1.46338	5.16207e-05
1.46448	-2.9295e-06		1.46448	5.82562e-05
1.46557	-2.1662e-06		1.46557	6.35519e-05
1.46667	-1.53877e-06		1.46667	6.56058e-05
1.46776	-1.10835e-06		1.46776	6.62678e-05
1.46886	-5.02373e-07		1.46886	6.41748e-05
1.46995	-1.73055e-07		1.46995	6.05682e-05
1.47105	4.85726e-07		1.47105	5.41315e-05
1.47214	-1.82459e-07		1.47214	4.67181e-05
1.47324	1.13087e-06		1.47324	3.82999e-05
1.47433	1.17772e-06		1.47433	2.99084e-05
1.47543	7.3928e-07		1.47543	2.17063e-05
1.47652	7.73186e-07		1.47652	1.42745e-05
1.47762	-2.98993e-09		1.47762	9.00112e-06
1.47871	4.82927e-07		1.47871	5.39582e-06
1.47981	-3.35109e-07		1.47981	4.40195e-06
1.48091	-1.26131e-06		1.48091	4.62965e-06
1.482	-1.75378e-06		1.482	7.48285e-06
1.4831	-2.63173e-06		1.4831	1.29769e-05
1.48419	-3.23164e-06		1.48419	2.00627e-05
1.48529	-2.97051e-06		1.48529	2.78846e-05
1.48638	-2.95034e-06		1.48638	3.63846e-05
1.48748	-3.09497e-06		1.48748	4.48335e-05
1.48857	-3.37485e-06		1.48857	5.17895e-05
1.48967	-2.59712e-06		1.48967	5.84248e-05
1.49076	-2.01348e-06		1.49076	6.28353e-05
1.49186	-1.68085e-06		1.49186	6.49158e-05
1.49295	-1.36191e-06		1.49295	6.51007e-05
1.49405	-5.83514e-07		1.49405	6.27097e-05
1.49514	2.92678e-07		1.49514	5.79909e-05
1.49624	5.13066e-07		1.49624	5.18966e-05
1.49733	7.76744e-07		1.49733	4.50088e-05
1.49843	1.44593e-06		1.49843	3.70862e-05
1.49952	1.02575e-06		1.49952	2.86295e-05
1.50062	9.81361e-07		1.50062	2.07745e-05
1.50171	1.11965e-06		1.50171	1.35762e-05
1.50281	4.09816e-07		1.50281	8.27506e-06
1.50391	-2.04609e-07		1.50391	4.75758e-06
1.505	-6.20601e-07		1.505	3.34037e-06
1.5061	-1.32779e-06		1.5061	4.32263e-06
1.50719	-1.69872e-06		1.50719	8.292e-06
1.50829	-2.30954e-06		1.50829	1.34586e-05
1.50938	-2.60737e-06		1.50938	2.06165e-05
1.51048	-2.85756e-06		1.51048	2.79393e-05
1.51157	-2.78995e-06		1.51157	3.61933e-05
1.51267	-2.40068e-06		1.51267	4.44445e-05
1.51376	-2.35273e-06		1.51376	5.15347e-05
1.51486	-2.66987e-06		1.51486	5.79777e-05
1.51595	-2.18852e-06		1.51595	6.20733e-05
1.51705	-1.8529e-06		1.51705	6.40354e-05
1.51814	-9.31047e-07		1.51814	6.42584e-05
1.51924	2.67401e-07		1.51924	6.18496e-05
1.52033	9.24901e-07		1.52033	5.71966e-05
1.52143	1.21997e-06		1.52143	5.09895e-05
1.52252	1.65142e-06		1.52252	4.26218e-05
1.52362	1.40195e-06		1.52362	3.45691e-05
1.52471	2.01405e-06		1.52471	2.64613e-05
1.52581	9.82899e-07		1.52581	1.86243e-05
1.5269	6.62015e-07		1.5269	1.1461e-05
1.528	4.44254e-07		1.528	6.62694e-06
1.5291	8.41106e-09		1.5291	3.38208e-06
1.53019	-6.2886e-07		1.53019	2.88207e-06
1.53129	-1.26569e-06		1.53129	4.80331e-06
1.53238	-1.83254e-06		1.53238	8.40469e-06
1.53348	-2.16936e-06		1.53348	1.39946e-05
1.53457	-2.82936e-06		1.53457	2.12912e-05
1.53567	-2.48806e-06		1.53567	2.8414e-05
1.53676	-2.68692e-06		1.53676	3.76167e-05
1.53786	-2.80538e-06		1.53786	4.53679e-05
1.53895	-2.71554e-06		1.53895	5.23934e-05
1.54005	-1.83973e-06		1.54005	5.79177e-05
1.54114	-1.80897e-06		1.54114	6.19186e-05
1.54224	-1.06747e-06		1.54224	6.38702e-05
1.54333	-1.01312e-06		1.54333	6.26603e-05
1.54443	-2.47093e-07		1.54443	6.02245e-05
1.54552	3.58026e-07		1.54552	5.49224e-05
1.54662	1.38281e-06		1.54662	4.91383e-05
1.54771	8.80319e-07		1.54771	4.04352e-05
1.54881	1.20741e-06		1.54881	3.28006e-05
1.5499	1.21342e-06		1.5499	2.44111e-05
1.551	1.07288e-06		1.551	1.64535e-05
1.55209	1.23826e-06		1.55209	1.03414e-05
1.55319	4.68899e-07		1.55319	5.52538e-06
1.55429	2.43195e-07		1.55429	2.36082e-06
1.55538	-2.2512e-07		1.55538	2.29633e-06
1.55648	-8.51291e-07		1.55648	4.29348e-06
1.55757	-1.4771e-06		1.55757	7.69773e-06
1.55867	-1.91151e-06		1.55867	1.45571e-05
1.55976	-3.03821e-06		1.55976	2.17514e-05
1.56086	-3.36268e-06		1.56086	2.97512e-05
1.56195	-2.66603e-06		1.56195	3.82123e-05
1.56305	-3.00773e-06		1.56305	4.59291e-05
1.56414	-2.54936e-06		1.56414	5.31557e-05
1.56524	-2.49441e-06		1.56524	5.82324e-05
1.56633	-2.11593e-06		1.56633	6.14012e-05
1.56743	-1.62374e-06		1.56743	6.30685e-05
1.56852	-1.51945e-06		1.56852	6.22174e-05
1.56962	6.08606e-08		1.56962	5.91806e-05
1.57071	4.33445e-07		1.57071	5.40782e-05
1.57181	8.60687e-07		1.57181	4.7251e-05
1.5729	1.01392e-06		1.5729	3.99013e-05
1.574	1.58282e-06		1.574	3.13034e-05
1.57509	1.21386e-06		1.57509	2.33902e-05
1.57619	1.01004e-06		1.57619	1.52564e-05
1.57729	3.44612e-07		1.57729	9.21897e-06
1.57838	4.97484e-07		1.57838	4.69701e-06
1.57948	-6.3612e-07		1.57948	2.42637e-06
1.58057	-6.28472e-07		1.58057	1.77081e-06
1.58167	-1.27619e-06		1.58167	4.73763e-06
1.58276	-2.3934e-06		1.58276	9.09715e-06
1.58386	-3.24415e-06		1.58386	1.50774e-05
1.58495	-3.51453e-06		1.58495	2.31197e-05
1.58605	-3.65428e-06		1.58605	3.09677e-05
1.58714	-3.78064e-06		1.58714	3.91892e-05
1.58824	-3.39439e-06		1.58824	4.70362e-05
1.58933	-2.75131e-06		1.58933	5.41236e-05
1.59043	-1.80674e-06		1.59043	5.86005e-05
1.59152	-1.92824e-06		1.59152	6.1581e-05
1.59262	-1.21945e-06		1.59262	6.25222e-05
1.59371	-9.16416e-07		1.59371	6.15607e-05
1.59481	-4.90262e-07		1.59481	5.78366e-05
1.5959	-2.89338e-07		1.5959	5.21006e-05
1.597	6.72088e-07		1.597	4.59155e-05
1.59809	2.49685e-07		1.59809	3.8274e-05
1.59919	6.66705e-07		1.59919	3.03713e-05
1.60028	3.868e-07		1.60028	2.20884e-05
1.60138	4.04604e-07		1.60138	1.42241e-05
1.60248	-2.93773e-07		1.60248	7.68099e-06
1.60357	-4.00817e-07		1.60357	4.53434e-06
1.60467	-1.19998e-06		1.60467	2.1957e-06
1.60576	-1.37694e-06		1.60576	1.82751e-06
1.60686	-1.80031e-06		1.60686	4.55021e-06
1.60795	-3.00198e-06		1.60795	9.24155e-06
1.60905	-2.83424e-06		1.60905	1.55655e-05
1.61014	-3.34723e-06		1.61014	2.30669e-05
1.61124	-3.09995e-06		1.61124	3.12366e-05
1.61233	-4.19813e-06		1.61233	4.0345e-05
1.61343	-3.6993e-06		1.61343	4.74242e-05
1.61452	-3.49905e-06		1.61452	5.43879e-05
1.61562	-3.19744e-06		1.61562	5.89666e-05
1.61671	-3.13792e-06		1.61671	6.19149e-05
1.61781	-1.75174e-06		1.61781	6.24516e-05
1.6189	-1.6937e-06		1.6189	6.05558e-05
1.62	-9.76284e-07		1.62	5.70175e-05
1.62109	-3.10051e-07		1.62109	5.15817e-05
1.62219	-5.31672e-08		1.62219	4.42304e-05
1.62328	6.0759e-07		1.62328	3.67585e-05
1.62438	4.07668e-07		1.62438	2.84634e-05
1.62548	-1.6667e-07		1.62548	2.01184e-05
1.62657	3.05331e-07		1.62657	1.30893e-05
1.62767	-3.57597e-07		1.62767	7.23086e-06
1.62876	-5.7058e-07		1.62876	4.00468e-06
1.62986	-1.36029e-06		1.62986	1.76395e-06
1.63095	-2.21876e-06		1.63095	2.16028e-06
1.63205	-2.62627e-06		1.63205	5.32254e-06
1.63314	-2.84671e-06		1.63314	1.03063e-05
1.63424	-3.85025e-06		1.63424	1.67158e-05
1.63533	-3.70978e-06		1.63533	2.4097e-05
1.63643	-3.42053e-06		1.63643	3.26997e-05
1.63752	-4.57932e-06		1.63752	4.06438e-05
1.63862	-3.9524e-06		1.63862	4.82441e-05
1.63971	-3.3321e-06		1.63971	5.43633e-05
1.64081	-2.72852e-06		1.64081	5.92218e-05
1.6419	-3.06205e-06		1.6419	6.11175e-05
1.643	-2.73898e-06		1.643	6.13489e-05
1.64409	-1.58929e-06		1.64409	5.93248e-05
1.64519	-6.78742e-07		1.64519	5.55914e-05
1.64628	-1.37669e-07		1.64628	4.89496e-05
1.64738	-3.62795e-08		1.64738	4.23847e-05
1.64847	-4.72081e-07		1.64847	3.41068e-05
1.64957	-4.57373e-07		1.64957	2.62093e-05
1.65067	5.10872e-08		1.65067	1.79315e-05
1.65176	-7.89494e-07		1.65176	1.06319e-05
1.65286	-4.90273e-07		1.65286	5.66081e-06
1.65395	-1.35687e-06		1.65395	3.02062e-06
1.65505	-2.14299e-06		1.65505	1.39766e-06
1.65614	-1.90065e-06		1.65614	2.09014e-06
1.65724	-2.28281e-06		1.65724	4.6281e-06
1.65833	-3.54302e-06		1.65833	9.86029e-06
1.65943	-4.32839e-06		1.65943	1.70488e-05
1.66052	-4.90574e-06		1.66052	2.4564e-05
1.66162	-4.54477e-06		1.66162	3.26745e-05
1.66271	-3.89419e-06		1.66271	4.05752e-05
1.66381	-4.77992e-06		1.66381	4.76124e-05
1.6649	-3.62468e-06		1.6649	5.38947e-05
1.666	-3.53465e-06		1.666	5.81407e-05
1.66709	-3.15755e-06		1.66709	5.99605e-05
1.66819	-2.24019e-06		1.66819	6.04758e-05
1.66928	-1.16458e-06		1.66928	5.77877e-05
1.67038	-1.61469e-06		1.67038	5.33244e-05
1.67147	-5.21318e-07		1.67147	4.70661e-05
1.67257	-4.6269e-07		1.67257	3.96364e-05
1.67367	-1.14478e-07		1.67367	3.19037e-05
1.67476	4.14438e-07		1.67476	2.36757e-05
1.67586	-1.31069e-08		1.67586	1.58768e-05
1.67695	-2.51351e-07		1.67695	8.99927e-06
1.67805	-6.01749e-07		1.67805	4.02532e-06
1.67914	-1.27836e-06		1.67914	9.67668e-07
1.68024	-1.88941e-06		1.68024	2.5565e-07
1.68133	-2.11766e-06		1.68133	1.15164e-06
1.68243	-2.98407e-06		1.68243	4.88776e-06
1.68352	-3.41727e-06		1.68352	1.02864e-05
1.68462	-3.5967e-06		1.68462	1.70385e-05
1.68571	-3.54205e-06		1.68571	2.51786e-05
1.68681	-3.72527e-06		1.68681	3.29443e-05
1.6879	-4.29767e-06		1.6879	4.13152e-05
1.689	-4.32962e-06		1.689	4.81363e-05
1.69009	-3.71484e-06		1.69009	5.3867e-05
1.69119	-2.32142e-06		1.69119	5.76553e-05
1.69228	-2.26496e-06		1.69228	5.89901e-05
1.69338	-1.59898e-06		1.69338	5.92588e-05
1.69447	-1.38182e-06		1.69447	5.6294e-05
1.69557	-5.28822e-07		1.69557	5.17437e-05
1.69666	-1.21952e-07		1.69666	4.53876e-05
1.69776	-2.9529e-07		1.69776	3.85865e-05
1.69886	-2.86449e-07		1.69886	3.01025e-05
1.69995	5.27938e-08		1.69995	2.13231e-05
1.70105	-2.56306e-07		1.70105	1.40422e-05
1.70214	-3.54365e-07		1.70214	7.42978e-06
1.70324	-3.34229e-07		1.70324	2.85574e-06
1.70433	-1.55194e-06		1.70433	-5.09004e-07
1.70543	-2.08213e-06		1.70543	-1.26285e-06
1.70652	-2.37599e-06		1.70652	9.37251e-07
1.70762	-2.71699e-06		1.70762	4.36225e-06
1.70871	-3.0603e-06		1.70871	1.01891e-05
1.70981	-3.93815e-06		1.70981	1.74221e-05
1.7109	-4.07775e-06		1.7109	2.49686e-05
1.712	-3.91823e-06		1.712	3.33636e-05
1.71309	-3.8223e-06		1.71309	4.16208e-05
1.71419	-3.41715e-06		1.71419	4.77832e-05
1.71528	-3.48073e-06		1.71528	5.3498e-05
1.71638	-2.87612e-06		1.71638	5.668e-05
1.71747	-2.70884e-06		1.71747	5.82134e-05
1.71857	-1.5676e-06		1.71857	5.77883e-05
1.71966	-8.61658e-07		1.71966	5.49696e-05
1.72076	-4.28807e-07		1.72076	4.95537e-05
1.72185	3.01239e-07		1.72185	4.38299e-05
1.72295	-2.8248e-07		1.72295	3.6151e-05
1.72405	3.36295e-07		1.72405	2.75645e-05
1.72514	2.18926e-07		1.72514	1.96095e-05
1.72624	8.37194e-07		1.72624	1.14191e-05
1.72733	5.15101e-07		1.72733	6.03732e-06
1.72843	-6.60128e-07		1.72843	1.24486e-06
1.72952	-7.8194e-07		1.72952	-7.15719e-07
1.73062	-1.29325e-06		1.73062	-9.87617e-07
1.73171	-1.8535e-06		1.73171	9.02545e-07
1.73281	-2.63038e-06		1.73281	4.46593e-06
1.7339	-3.14998e-06		1.7339	1.03319e-05
1.735	-3.43338e-06		1.735	1.74115e-05
1.73609	-3.65878e-06		1.73609	2.57654e-05
1.73719	-3.93002e-06		1.73719	3.38106e-05
1.73828	-3.76724e-06		1.73828	4.13018e-05
1.73938	-3.46244e-06		1.73938	4.76902e-05
1.74047	-2.80153e-06		1.74047	5.31405e-05
1.74157	-2.23823e-06		1.74157	5.62582e-05
1.74266	-1.65634e-06		1.74266	5.70414e-05
1.74376	-1.60085e-06		1.74376	5.63486e-05
1.74485	-1.18262e-06		1.74485	5.29519e-05
1.74595	-1.68336e-08		1.74595	4.77838e-05
1.74705	5.78477e-07		1.74705	4.11937e-05
1.74814	8.51791e-07		1.74814	3.35024e-05
1.74924	2.31875e-07		1.74924	2.51951e-05
1.75033	3.63768e-07		1.75033	1.73586e-05
1.75143	3.95354e-07		1.75143	1.02666e-05
1.75252	3.05362e-07		1.75252	4.66868e-06
1.75362	-2.42637e-07		1.75362	2.19752e-07
1.75471	-1.37967e-06		1.75471	-1.83445e-06
1.75581	-1.15545e-06		1.75581	-2.12549e-06
1.7569	-2.4412e-06		1.7569	2.10745e-07
1.758	-2.3853e-06		1.758	4.75395e-06
1.75909	-3.18913e-06		1.75909	1.09486e-05
1.76019	-3.61038e-06		1.76019	1.83619e-05
1.76128	-3.83117e-06		1.76128	2.64365e-05
1.76238	-3.69783e-06		1.76238	3.46655e-05
1.76347	-3.40853e-06		1.76347	4.22599e-05
1.76457	-3.06976e-06		1.76457	4.85107e-05
1.76566	-2.72495e-06		1.76566	5.30522e-05
1.76676	-2.85692e-06		1.76676	5.57965e-05
1.76785	-1.5668e-06		1.76785	5.71683e-05
1.76895	-1.64684e-06		1.76895	5.48516e-05
1.77004	-9.21322e-07		1.77004	5.18141e-05
1.77114	-7.13786e-07		1.77114	4.6142e-05
1.77224	9.88864e-08		1.77224	3.99167e-05
1.77333	7.4746e-07		1.77333	3.20295e-05
1.77443	4.27427e-07		1.77443	2.40349e-05
1.77552	6.43285e-07		1.77552	1.55143e-05
1.77662	2.79559e-07		1.77662	8.34915e-06
1.77771	1.28604e-07		1.77771	3.05208e-06
1.77881	-3.4759e-07		1.77881	-1.62483e-06
1.7799	-8.23091e-07		1.7799	-2.71759e-06
1.781	-1.58147e-06		1.781	-2.06301e-06
1.78209	-2.2039e-06		1.78209	7.39172e-07
1.78319	-2.65246e-06		1.78319	5.63714e-06
1.78428	-2.66647e-06		1.78428	1.09838e-05
[truncated: 6,193 more rows]

## Sheet: Fig1b
NI diamond			NV dimaond
x-axis	y-axis		x-axis	y-axis
0	8.98651e-05		0	0.00305086
0.111457	1.19417e-05		0.111457	0.00431287
0.222914	1.90135e-05		0.222914	0.00892209
0.33437	2.52189e-05		0.33437	0.011122
0.445827	2.74053e-05		0.445827	0.0122172
0.557284	2.77809e-05		0.557284	0.0127476
0.668741	2.68354e-05		0.668741	0.0129469
0.780197	3.68737e-05		0.780197	0.0130093
0.891654	1.75948e-05		0.891654	0.013012
1.00311	1.96907e-05		1.00311	0.0131291
1.11457	2.34598e-05		1.11457	0.0132189
1.22602	2.52435e-05		1.22602	0.0132898
1.33748	2.47492e-05		1.33748	0.0133109
1.44894	2.64281e-05		1.44894	0.0131813
1.56039	2.67209e-05		1.56039	0.0131337
1.67185	2.66653e-05		1.67185	0.012918
1.78331	2.81415e-05		1.78331	0.0128356
1.89476	2.79521e-05		1.89476	0.0128719
2.00622	2.96276e-05		2.00622	0.0128978
2.11768	3.03958e-05		2.11768	0.0129671
2.22914	3.15241e-05		2.22914	0.0129197
2.34059	4.00711e-05		2.34059	0.0129329
2.45205	2.85198e-05		2.45205	0.0126007
2.56351	3.51804e-05		2.56351	0.0125748
2.67496	4.28862e-05		2.67496	0.0123519
2.78642	4.69205e-05		2.78642	0.0123944
2.89788	4.43556e-05		2.89788	0.0127795
3.00933	3.21005e-05		3.00933	0.0122595
3.12079	4.36021e-05		3.12079	0.0125098
3.23225	5.23162e-05		3.23225	0.0123371
3.3437	4.89422e-05		3.3437	0.0121186
3.45516	4.62547e-05		3.45516	0.0119217
3.56662	4.64295e-05		3.56662	0.0116966
3.67807	4.71394e-05		3.67807	0.0116108
3.78953	4.91461e-05		3.78953	0.0116688
3.90099	4.70056e-05		3.90099	0.0116218
4.01244	4.90837e-05		4.01244	0.0114879
4.1239	5.00228e-05		4.1239	0.0113542
4.23536	4.99667e-05		4.23536	0.0111764
4.34681	5.13472e-05		4.34681	0.011006
4.45827	5.32228e-05		4.45827	0.010877
4.56973	5.41323e-05		4.56973	0.0107945
4.68118	5.46191e-05		4.68118	0.010773
4.79264	5.54721e-05		4.79264	0.0107544
4.9041	5.73173e-05		4.9041	0.0106206
5.01555	5.85158e-05		5.01555	0.0105242
5.12701	5.8489e-05		5.12701	0.0102972
5.23847	6.47149e-05		5.23847	0.0100966
5.34992	6.0506e-05		5.34992	0.0100149
5.46138	6.32384e-05		5.46138	0.00994132
5.57284	6.66776e-05		5.57284	0.00979004
5.68429	6.64975e-05		5.68429	0.00975475
5.79575	6.51432e-05		5.79575	0.00972484
5.90721	7.56997e-05		5.90721	0.00949499
6.01866	7.35344e-05		6.01866	0.00933693
6.13012	7.2196e-05		6.13012	0.00915648
6.24158	7.47532e-05		6.24158	0.0089846
6.35303	7.47669e-05		6.35303	0.00891678
6.46449	7.63087e-05		6.46449	0.00890242
6.57595	7.71681e-05		6.57595	0.00880771
6.68741	7.85131e-05		6.68741	0.00867939
6.79886	8.13372e-05		6.79886	0.00857735
6.91032	8.43718e-05		6.91032	0.00828976
7.02178	8.32914e-05		7.02178	0.00817127
7.13323	8.81547e-05		7.13323	0.00804562
7.24469	8.56939e-05		7.24469	0.0079372
7.35615	8.74335e-05		7.35615	0.00783351
7.4676	8.72094e-05		7.4676	0.00779592
7.57906	9.33247e-05		7.57906	0.00768466
7.69052	9.34224e-05		7.69052	0.00753038
7.80197	9.09343e-05		7.80197	0.00735357
7.91343	9.22058e-05		7.91343	0.00718833
8.02489	9.33888e-05		8.02489	0.00708122
8.13634	9.52996e-05		8.13634	0.0069962
8.2478	9.64249e-05		8.2478	0.00691329
8.35926	9.8115e-05		8.35926	0.00679005
8.47071	9.74525e-05		8.47071	0.00667891
8.58217	0.000100049		8.58217	0.0065341
8.69363	0.000101034		8.69363	0.00638021
8.80508	9.94374e-05		8.80508	0.00622927
8.91654	0.0001011		8.91654	0.00612107
9.028	0.00010382		9.028	0.00602692
9.13945	0.000103616		9.13945	0.00593525
9.25091	0.000105778		9.25091	0.00584701
9.36237	0.000105505		9.36237	0.00572603
9.47382	0.000106173		9.47382	0.00560208
9.58528	0.000107039		9.58528	0.00547175
9.69674	0.00010804		9.69674	0.00535241
9.80819	0.000108134		9.80819	0.00525268
9.91965	0.000109209		9.91965	0.00515382
10.0311	0.000111301		10.0311	0.00508957
10.1426	0.000111996		10.1426	0.0049981
10.254	0.000110726		10.254	0.00489828
10.3655	0.000113139		10.3655	0.00477045
10.4769	0.000112114		10.4769	0.004635
10.5884	0.000112689		10.5884	0.00453226
10.6998	0.00011362		10.6998	0.00443043
10.8113	0.000114153		10.8113	0.00433278
10.9228	0.000113328		10.9228	0.00425309
11.0342	0.000112545		11.0342	0.0041674
11.1457	0.000113311		11.1457	0.00407569
11.2571	0.000112786		11.2571	0.00397018
11.3686	0.000112568		11.3686	0.00386346
11.48	0.00011325		11.48	0.00376851
11.5915	0.00011226		11.5915	0.00368002
11.703	0.00011202		11.703	0.00360683
11.8144	0.000112845		11.8144	0.00354666
11.9259	0.00011251		11.9259	0.00347297
12.0373	0.000111323		12.0373	0.00337764
12.1488	0.000112299		12.1488	0.00329671
12.2602	0.000110962		12.2602	0.00321304
12.3717	0.000110993		12.3717	0.00311598
12.4832	0.000111656		12.4832	0.00303434
12.5946	0.000110368		12.5946	0.00298169
12.7061	0.000109498		12.7061	0.0029252
12.8175	0.000109048		12.8175	0.00283953
12.929	0.000108994		12.929	0.00277061
13.0404	0.000107426		13.0404	0.00268445
13.1519	0.000107258		13.1519	0.00261082
13.2634	0.000106145		13.2634	0.00253691
13.3748	0.000106761		13.3748	0.00246885
13.4863	0.00010572		13.4863	0.00241242
13.5977	0.000104144		13.5977	0.00234996
13.7092	0.000104763		13.7092	0.00229454
13.8206	0.000103518		13.8206	0.00223338
13.9321	0.00010238		13.9321	0.00216597
14.0436	0.000102067		14.0436	0.00210043
14.155	0.000101455		14.155	0.00203841
14.2665	0.000100065		14.2665	0.00199016
14.3779	9.79034e-05		14.3779	0.00193976
14.4894	9.83002e-05		14.4894	0.00189034
14.6008	9.7764e-05		14.6008	0.00183726
14.7123	9.6155e-05		14.7123	0.00178745
14.8237	9.65574e-05		14.8237	0.00172387
14.9352	9.55071e-05		14.9352	0.00167375
15.0467	9.38763e-05		15.0467	0.00162703
15.1581	9.29541e-05		15.1581	0.00157557
15.2696	9.10991e-05		15.2696	0.00152988
15.381	9.06681e-05		15.381	0.00148835
15.4925	8.90051e-05		15.4925	0.00144925
15.6039	8.85475e-05		15.6039	0.00140314
15.7154	8.82087e-05		15.7154	0.00135895
15.8269	8.69163e-05		15.8269	0.00130897
15.9383	8.47634e-05		15.9383	0.00127181
16.0498	8.43655e-05		16.0498	0.00123249
16.1612	8.20414e-05		16.1612	0.00118941
16.2727	8.157e-05		16.2727	0.00116162
16.3841	8.00781e-05		16.3841	0.0011202
16.4956	7.90547e-05		16.4956	0.00108165
16.6071	7.80614e-05		16.6071	0.00105402
16.7185	7.72922e-05		16.7185	0.00101629
16.83	7.53279e-05		16.83	0.000983675
16.9414	7.45826e-05		16.9414	0.000955688
17.0529	7.39496e-05		17.0529	0.000922905
17.1643	7.1996e-05		17.1643	0.000893511
17.2758	7.08852e-05		17.2758	0.000864659
17.3873	6.95745e-05		17.3873	0.000834182
17.4987	6.89059e-05		17.4987	0.000809647
17.6102	6.77175e-05		17.6102	0.000775895
17.7216	6.57969e-05		17.7216	0.000750981
17.8331	6.61881e-05		17.8331	0.000719813
17.9445	6.48342e-05		17.9445	0.000701523
18.056	6.23453e-05		18.056	0.000673693
18.1675	6.17411e-05		18.1675	0.000650958
18.2789	6.11898e-05		18.2789	0.000630273
18.3904	5.94001e-05		18.3904	0.000607249
18.5018	5.85007e-05		18.5018	0.000580878
18.6133	5.75805e-05		18.6133	0.000560758
18.7247	5.63082e-05		18.7247	0.000539518
18.8362	5.45372e-05		18.8362	0.000523871
18.9476	5.32568e-05		18.9476	0.000504075
19.0591	5.22445e-05		19.0591	0.000486671
19.1706	5.16839e-05		19.1706	0.00046908
19.282	5.08484e-05		19.282	0.000450883
19.3935	4.94509e-05		19.3935	0.000436115
19.5049	4.85693e-05		19.5049	0.000419362
19.6164	4.7036e-05		19.6164	0.000402286
19.7278	4.68289e-05		19.7278	0.000388849
19.8393	4.46307e-05		19.8393	0.000373952
19.9508	4.37069e-05		19.9508	0.000358747
20.0622	4.32892e-05		20.0622	0.000344891
20.1737	4.24846e-05		20.1737	0.000327967
20.2851	4.0689e-05		20.2851	0.00031455
20.3966	4.02991e-05		20.3966	0.000303268
20.508	3.90805e-05		20.508	0.000291001
20.6195	3.73426e-05		20.6195	0.000281205
20.731	3.64636e-05		20.731	0.000269794
20.8424	3.63125e-05		20.8424	0.00025707
20.9539	3.5216e-05		20.9539	0.000244629
21.0653	3.41732e-05		21.0653	0.000235796
21.1768	3.28218e-05		21.1768	0.000225713
21.2882	3.31877e-05		21.2882	0.000216285
21.3997	3.13392e-05		21.3997	0.000208675
21.5112	3.07343e-05		21.5112	0.000201278
21.6226	2.96995e-05		21.6226	0.000193919
21.7341	2.93846e-05		21.7341	0.000185212
21.8455	2.89428e-05		21.8455	0.000178051
21.957	2.8017e-05		21.957	0.000169608
22.0684	2.72724e-05		22.0684	0.000163055
22.1799	2.64415e-05		22.1799	0.000156722
22.2914	2.51665e-05		22.2914	0.000148541
22.4028	2.44529e-05		22.4028	0.000144773
22.5143	2.34571e-05		22.5143	0.000137576
22.6257	2.28525e-05		22.6257	0.000129173
22.7372	2.23691e-05		22.7372	0.00012414
22.8486	2.16963e-05		22.8486	0.000117787
22.9601	2.09222e-05		22.9601	0.000112697
23.0715	2.07781e-05		23.0715	0.000107774
23.183	2.02357e-05		23.183	0.000103967
23.2945	1.94379e-05		23.2945	9.89507e-05
23.4059	1.85139e-05		23.4059	9.55095e-05
23.5174	1.78776e-05		23.5174	9.05265e-05
23.6288	1.73386e-05		23.6288	8.61301e-05
23.7403	1.69166e-05		23.7403	8.27109e-05
23.8517	1.65783e-05		23.8517	7.85009e-05
23.9632	1.58164e-05		23.9632	7.6209e-05
24.0747	1.51363e-05		24.0747	7.34202e-05
24.1861	1.45059e-05		24.1861	7.03224e-05
24.2976	1.45734e-05		24.2976	6.75286e-05
24.409	1.38427e-05		24.409	6.36332e-05
24.5205	1.32567e-05		24.5205	6.06233e-05
24.6319	1.28924e-05		24.6319	5.71259e-05
24.7434	1.24099e-05		24.7434	5.55301e-05
24.8549	1.1651e-05		24.8549	5.18887e-05
24.9663	1.12728e-05		24.9663	5.07712e-05
25.0778	1.10412e-05		25.0778	4.84882e-05
25.1892	1.07868e-05		25.1892	4.62925e-05
25.3007	1.03619e-05		25.3007	4.34297e-05
25.4121	1.00434e-05		25.4121	4.05754e-05
25.5236	9.40726e-06		25.5236	3.76075e-05
25.6351	8.98703e-06		25.6351	3.65954e-05
25.7465	8.8904e-06		25.7465	3.57159e-05
25.858	8.46895e-06		25.858	3.48594e-05
25.9694	8.2796e-06		25.9694	3.41602e-05
26.0809	7.69281e-06		26.0809	3.25731e-05
26.1923	7.64772e-06		26.1923	3.06756e-05
26.3038	7.19744e-06		26.3038	2.85604e-05
26.4153	6.96447e-06		26.4153	2.75441e-05
26.5267	6.68444e-06		26.5267	2.62469e-05
26.6382	6.67477e-06		26.6382	2.63683e-05
26.7496	6.15099e-06		26.7496	2.65384e-05
26.8611	5.99435e-06		26.8611	2.57488e-05
26.9725	5.80296e-06		26.9725	2.40878e-05
27.084	5.35767e-06		27.084	2.22957e-05
27.1954	5.10099e-06		27.1954	2.0422e-05
27.3069	4.7906e-06		27.3069	2.0161e-05
27.4184	4.68067e-06		27.4184	1.96897e-05
27.5298	4.63464e-06		27.5298	1.95458e-05
27.6413	4.22194e-06		27.6413	1.99071e-05
27.7527	4.23147e-06		27.7527	1.92931e-05
27.8642	4.07899e-06		27.8642	1.73484e-05
27.9756	3.71892e-06		27.9756	1.5763e-05
28.0871	3.68711e-06		28.0871	1.44468e-05
28.1986	3.42228e-06		28.1986	1.41171e-05
28.31	3.33604e-06		28.31	1.41932e-05
28.4215	3.14153e-06		28.4215	1.49018e-05
28.5329	3.10975e-06		28.5329	1.5112e-05
28.6444	3.00688e-06		28.6444	1.45889e-05
28.7558	2.92442e-06		28.7558	1.39437e-05
28.8673	2.56285e-06		28.8673	1.24286e-05
28.9788	2.44378e-06		28.9788	1.1725e-05
29.0902	2.39977e-06		29.0902	1.18585e-05
29.2017	2.34503e-06		29.2017	1.28487e-05
29.3131	2.20302e-06		29.3131	1.31469e-05
29.4246	2.11678e-06		29.4246	1.3577e-05
29.536	1.9659e-06		29.536	1.30932e-05
29.6475	1.88838e-06		29.6475	1.20326e-05
29.759	1.896e-06		29.759	1.09286e-05
29.8704	1.74782e-06		29.8704	9.90365e-06
29.9819	1.70467e-06		29.9819	9.77836e-06
30.0933	1.47189e-06		30.0933	1.01597e-05
30.2048	1.49211e-06		30.2048	1.08856e-05
30.3162	1.40645e-06		30.3162	1.11458e-05
30.4277	1.34189e-06		30.4277	1.08121e-05
30.5392	1.35085e-06		30.5392	9.7707e-06
30.6506	1.22216e-06		30.6506	8.85931e-06
30.7621	1.19274e-06		30.7621	8.16599e-06
30.8735	1.12412e-06		30.8735	8.32115e-06
30.985	1.04972e-06		30.985	9.73027e-06
31.0964	9.75744e-07		31.0964	1.01746e-05
31.2079	9.72744e-07		31.2079	9.98826e-06
31.3193	9.84405e-07		31.3193	1.00351e-05
31.4308	8.77131e-07		31.4308	9.18458e-06
31.5423	8.77165e-07		31.5423	8.76436e-06
31.6537	8.07442e-07		31.6537	8.39289e-06
31.7652	7.28984e-07		31.7652	9.27179e-06
31.8766	6.72483e-07		31.8766	9.97742e-06
31.9881	7.40571e-07		31.9881	1.06682e-05
32.0995	6.75933e-07		32.0995	1.10682e-05
32.211	6.13935e-07		32.211	1.05563e-05
32.3225	5.92806e-07		32.3225	9.64582e-06
32.4339	5.49544e-07		32.4339	8.19447e-06
32.5454	5.44913e-07		32.5454	8.26816e-06
32.6568	5.61085e-07		32.6568	8.36413e-06
32.7683	4.61746e-07		32.7683	8.99415e-06
32.8797	4.05021e-07		32.8797	9.33232e-06
32.9912	4.82655e-07		32.9912	9.30043e-06
33.1027	3.86356e-07		33.1027	8.92726e-06
33.2141	3.68809e-07		33.2141	8.00365e-06
33.3256	3.83285e-07		33.3256	6.97248e-06
33.437	3.00522e-07		33.437	7.2222e-06
33.5485	2.93735e-07		33.5485	8.0112e-06
33.6599	3.11877e-07		33.6599	9.11066e-06
33.7714	3.21174e-07		33.7714	9.58503e-06
33.8829	3.47214e-07		33.8829	9.73672e-06
33.9943	3.13293e-07		33.9943	9.35967e-06
34.1058	2.78165e-07		34.1058	8.6453e-06
34.2172	2.39468e-07		34.2172	8.57283e-06
34.3287	2.51e-07		34.3287	8.67483e-06
34.4401	2.57176e-07		34.4401	9.82888e-06
34.5516	2.46002e-07		34.5516	1.11905e-05
34.663	2.30806e-07		34.663	1.11271e-05
34.7745	2.05439e-07		34.7745	1.08662e-05
34.886	1.88361e-07		34.886	1.0151e-05
34.9974	2.11865e-07		34.9974	8.8278e-06
35.1089	1.90366e-07		35.1089	8.02477e-06
35.2203	1.60319e-07		35.2203	8.13231e-06
35.3318	1.68867e-07		35.3318	8.65172e-06
35.4432	2.02085e-07		35.4432	9.55005e-06
35.5547	1.73037e-07		35.5547	9.21411e-06
35.6662	1.46296e-07		35.6662	9.16405e-06
35.7776	1.6943e-07		35.7776	7.97217e-06
35.8891	1.95923e-07		35.8891	7.31868e-06
36.0005	1.21019e-07		36.0005	7.47472e-06
36.112	1.56469e-07		36.112	8.62072e-06
36.2234	1.64746e-07		36.2234	9.64906e-06
36.3349	1.36639e-07		36.3349	1.08147e-05
36.4464	1.3584e-07		36.4464	1.16219e-05
36.5578	1.2177e-07		36.5578	1.11335e-05
36.6693	1.02532e-07		36.6693	1.06048e-05
36.7807	1.34312e-07		36.7807	1.07129e-05
36.8922	1.11059e-07		36.8922	1.10554e-05
37.0036	1.61391e-07		37.0036	1.25147e-05
37.1151	1.49057e-07		37.1151	1.34822e-05
37.2266	1.6102e-07		37.2266	1.41264e-05
37.338	1.72402e-07		37.338	1.42322e-05
37.4495	1.56123e-07		37.4495	1.27611e-05
37.5609	1.72306e-07		37.5609	1.1614e-05
37.6724	1.45073e-07		37.6724	1.09801e-05
37.7838	1.47937e-07		37.7838	1.04745e-05
37.8953	1.55711e-07		37.8953	1.10321e-05
38.0068	1.19537e-07		38.0068	1.15425e-05
38.1182	1.69362e-07		38.1182	1.19931e-05
38.2297	8.89806e-08		38.2297	1.19531e-05
38.3411	1.25029e-07		38.3411	1.16746e-05
38.4526	1.23319e-07		38.4526	1.18601e-05
38.564	1.34382e-07		38.564	1.36716e-05
38.6755	1.20305e-07		38.6755	1.70996e-05
38.7869	1.33661e-07		38.7869	2.09433e-05
38.8984	1.52909e-07		38.8984	2.68316e-05
39.0099	2.16401e-07		39.0099	3.22021e-05
39.1213	2.27234e-07		39.1213	3.96611e-05
39.2328	2.66878e-07		39.2328	5.00421e-05
39.3442	3.33005e-07		39.3442	6.24322e-05
39.4557	4.43703e-07		39.4557	8.3886e-05
39.5671	7.13828e-07		39.5671	0.000123196
39.6786	1.10543e-06		39.6786	0.000205102
39.7901	2.32336e-06		39.7901	0.0004536
39.9015	8.65426e-06		39.9015	0.00184879
40.013	2.63183e-05		40.013	0.00538064
40.1244	1.46541e-06		40.1244	0.000300442
40.2359	3.02486e-07		40.2359	7.2726e-05
40.3473	9.74745e-08		40.3473	2.33e-05
40.4588	6.68067e-08		40.4588	8.82082e-06
40.5703	5.04356e-08		40.5703	3.04311e-06
40.6817	6.39949e-08		40.6817	7.40042e-07
40.7932	5.7356e-08		40.7932	2.4202e-07
40.9046	7.64407e-08		40.9046	8.24133e-08
41.0161	9.9521e-08		41.0161	2.0485e-07
41.1275	8.16663e-08		41.1275	2.47364e-07
41.239	9.88739e-08		41.239	2.34136e-07
41.3505	7.46986e-08		41.3505	1.50609e-07
41.4619	8.45677e-08		41.4619	1.193e-07
41.5734	9.22642e-08		41.5734	1.05051e-07
41.6848	7.08971e-08		41.6848	1.07634e-07
41.7963	6.35702e-08		41.7963	6.63079e-08
41.9077	5.76081e-08		41.9077	1.28468e-07
42.0192	4.61245e-08		42.0192	2.44475e-07
42.1307	5.13978e-08		42.1307	3.59141e-07
42.2421	3.78572e-08		42.2421	5.51294e-07
42.3536	6.62047e-08		42.3536	7.13641e-07
42.465	5.42385e-08		42.465	8.37751e-07
42.5765	5.66956e-08		42.5765	1.15822e-06
42.6879	4.51107e-08		42.6879	1.12058e-06
42.7994	4.76343e-08		42.7994	1.23026e-06
42.9108	4.57997e-08		42.9108	1.1652e-06
43.0223	4.60466e-08		43.0223	1.17801e-06
43.1338	8.00218e-08		43.1338	1.28036e-06
43.2452	8.08433e-08		43.2452	1.02304e-06
43.3567	6.63891e-08		43.3567	1.19561e-06
43.4681	7.86464e-08		43.4681	1.23407e-06
43.5796	7.1774e-08		43.5796	1.09238e-06
43.691	6.22533e-08		43.691	9.43024e-07
43.8025	7.48284e-08		43.8025	6.8522e-07
43.914	6.06008e-08		43.914	5.49749e-07
44.0254	7.6874e-08		44.0254	4.25652e-07
44.1369	5.8587e-08		44.1369	5.12162e-07
44.2483	6.9506e-08		44.2483	4.64893e-07
44.3598	4.7655e-08		44.3598	7.49139e-07
44.4712	5.66363e-08		44.4712	9.62793e-07
44.5827	1.00556e-07		44.5827	9.71484e-07
44.6942	4.63004e-08		44.6942	9.53319e-07
44.8056	5.42177e-08		44.8056	8.77285e-07
44.9171	3.98953e-08		44.9171	9.82155e-07
45.0285	4.26518e-08		45.0285	1.22409e-06
45.14	4.30351e-08		45.14	1.36643e-06
45.2514	2.95259e-08		45.2514	1.75284e-06
45.3629	4.5995e-08		45.3629	1.80593e-06
45.4744	5.5992e-08		45.4744	1.76761e-06
45.5858	6.80375e-08		45.5858	1.39486e-06
45.6973	4.15985e-08		45.6973	1.16836e-06
45.8087	5.9329e-08		45.8087	1.07758e-06
45.9202	6.71892e-08		45.9202	1.03982e-06
46.0316	8.27228e-08		46.0316	1.14721e-06
46.1431	5.56415e-08		46.1431	1.22948e-06
46.2546	4.73016e-08		46.2546	1.3267e-06
46.366	5.06575e-08		46.366	1.18809e-06
46.4775	7.4299e-08		46.4775	8.62859e-07
46.5889	5.19525e-08		46.5889	6.17798e-07
46.7004	4.11895e-08		46.7004	4.98688e-07
46.8118	3.94865e-08		46.8118	7.34635e-07
46.9233	6.38361e-08		46.9233	1.08039e-06
47.0347	3.83205e-08		47.0347	1.18875e-06
47.1462	3.25181e-08		47.1462	1.31333e-06
47.2577	3.19074e-08		47.2577	1.28433e-06
47.3691	5.58348e-08		47.3691	1.13677e-06
47.4806	3.73261e-08		47.4806	9.29491e-07
47.592	1.95911e-08		47.592	8.3137e-07
47.7035	3.55419e-08		47.7035	1.15504e-06
47.8149	2.29698e-08		47.8149	1.43786e-06
47.9264	4.49882e-08		47.9264	1.72176e-06
48.0379	4.62796e-08		48.0379	1.71042e-06
48.1493	3.6921e-08		48.1493	1.54204e-06
48.2608	4.49257e-08		48.2608	1.12972e-06
48.3722	3.5191e-08		48.3722	6.91264e-07
48.4837	3.85262e-08		48.4837	6.28214e-07
48.5951	3.29904e-08		48.5951	8.07869e-07
48.7066	2.60466e-08		48.7066	1.00554e-06
48.8181	3.99012e-08		48.8181	1.2167e-06
48.9295	5.68741e-08		48.9295	1.18209e-06
49.041	3.06611e-08		49.041	9.53867e-07
49.1524	3.25944e-08		49.1524	5.3697e-07
49.2639	4.29134e-08		49.2639	4.60783e-07
49.3753	4.10573e-08		49.3753	5.00505e-07
49.4868	3.7463e-08		49.4868	7.69925e-07
49.5983	1.90725e-08		49.5983	1.18643e-06
49.7097	3.22068e-08		49.7097	1.34883e-06
49.8212	3.37598e-08		49.8212	1.32355e-06
49.9326	4.14747e-08		49.9326	1.17602e-06
50.0441	2.03123e-08		50.0441	7.91654e-07
50.1555	2.66723e-08		50.1555	7.01174e-07
50.267	2.92562e-08		50.267	6.31392e-07
50.3785	1.81327e-08		50.3785	9.90798e-07
50.4899	4.01122e-08		50.4899	1.33876e-06
50.6014	2.11521e-08		50.6014	1.44232e-06
50.7128	3.2866e-08		50.7128	1.28221e-06
50.8243	3.47229e-08		50.8243	1.04731e-06
50.9357	3.01452e-08		50.9357	6.12231e-07
51.0472	3.00921e-08		51.0472	4.24436e-07
51.1586	5.11441e-08		51.1586	4.35348e-07
51.2701	3.30268e-08		51.2701	6.52704e-07
51.3816	2.96792e-08		51.3816	8.24992e-07
51.493	2.9944e-08		51.493	9.74023e-07
51.6045	4.0699e-08		51.6045	9.42215e-07
51.7159	2.70611e-08		51.7159	5.43678e-07
51.8274	2.68156e-08		51.8274	3.96105e-07
51.9388	2.81731e-08		51.9388	2.97073e-07
52.0503	3.50047e-08		52.0503	5.2314e-07
52.1618	2.70315e-08		52.1618	8.49497e-07
52.2732	3.14669e-08		52.2732	1.07761e-06
52.3847	1.52927e-08		52.3847	1.20939e-06
52.4961	2.01246e-08		52.4961	9.65319e-07
52.6076	2.86603e-08		52.6076	6.61838e-07
52.719	1.35555e-08		52.719	4.81347e-07
52.8305	3.46246e-08		52.8305	4.93179e-07
52.942	3.36588e-08		52.942	6.15545e-07
53.0534	2.10978e-08		53.0534	7.33021e-07
53.1649	1.79441e-08		53.1649	8.86554e-07
53.2763	2.49519e-08		53.2763	9.36383e-07
53.3878	1.54858e-08		53.3878	8.36435e-07
53.4992	1.93118e-08		53.4992	5.63213e-07
53.6107	2.76488e-08		53.6107	3.06641e-07
53.7222	1.22199e-08		53.7222	2.39759e-07
53.8336	1.8749e-08		53.8336	3.30757e-07
53.9451	1.71466e-08		53.9451	6.10707e-07
54.0565	2.55858e-08		54.0565	6.18314e-07
54.168	1.87376e-08		54.168	7.36247e-07
54.2794	2.52768e-08		54.2794	5.34719e-07
54.3909	2.10958e-08		54.3909	4.09672e-07
54.5024	1.96428e-08		54.5024	2.53035e-07
54.6138	1.22243e-08		54.6138	2.91447e-07
54.7253	2.16605e-08		54.7253	4.8184e-07
54.8367	2.30008e-08		54.8367	7.36626e-07
54.9482	1.84026e-08		54.9482	7.96749e-07
55.0596	9.44546e-09		55.0596	7.05281e-07
55.1711	1.07309e-08		55.1711	6.55545e-07
55.2825	1.12901e-08		55.2825	4.37581e-07
55.394	1.82923e-08		55.394	3.42764e-07
55.5055	1.68067e-08		55.5055	4.97922e-07
55.6169	2.77832e-08		55.6169	4.52675e-07
55.7284	2.37948e-08		55.7284	5.19773e-07
55.8398	2.18665e-08		55.8398	5.63269e-07
55.9513	1.78236e-08		55.9513	6.25558e-07
56.0627	8.90042e-09		56.0627	3.63774e-07
56.1742	9.35516e-09		56.1742	2.94698e-07
56.2857	1.45542e-08		56.2857	1.99242e-07
56.3971	1.82414e-08		56.3971	2.44627e-07
56.5086	3.61243e-09		56.5086	3.02269e-07
56.62	9.21008e-09		56.62	3.55329e-07
56.7315	6.93588e-09		56.7315	4.78726e-07
56.8429	2.66017e-08		56.8429	4.26547e-07
56.9544	1.72346e-08		56.9544	3.60041e-07
57.0659	1.0984e-08		57.0659	2.45196e-07
57.1773	8.79443e-09		57.1773	2.05786e-07
57.2888	1.26429e-08		57.2888	2.41314e-07
57.4002	8.7706e-09		57.4002	3.12734e-07
57.5117	1.89362e-08		57.5117	5.53923e-07
57.6231	5.18926e-09		57.6231	5.25351e-07
57.7346	1.10894e-08		57.7346	4.71888e-07
57.8461	9.99409e-09		57.8461	3.04984e-07
57.9575	1.52276e-08		57.9575	2.42311e-07
58.069	1.03337e-08		58.069	1.60817e-07
58.1804	1.44491e-08		58.1804	1.29677e-07
58.2919	1.98236e-08		58.2919	2.98377e-07
58.4033	6.135e-09		58.4033	2.95394e-07
58.5148	1.72757e-08		58.5148	2.90298e-07
58.6263	1.33818e-08		58.6263	3.3427e-07
58.7377	2.31276e-08		58.7377	1.58365e-07
58.8492	7.17154e-09		58.8492	1.27735e-07
58.9606	8.6322e-09		58.9606	9.64089e-08
59.0721	1.58111e-08		59.0721	7.18442e-08
59.1835	1.53347e-08		59.1835	1.82462e-07
59.295	2.44907e-08		59.295	2.21386e-07
59.4064	1.68927e-08		59.4064	2.57557e-07
59.5179	1.68526e-08		59.5179	3.47092e-07
59.6294	1.28175e-08		59.6294	2.09683e-07
59.7408	1.29985e-08		59.7408	1.41893e-07
59.8523	1.19743e-08		59.8523	1.14569e-07
59.9637	5.1262e-09		59.9637	1.61344e-07
60.0752	1.53185e-08		60.0752	2.4863e-07
60.1866	9.5028e-09		60.1866	2.3874e-07
60.2981	2.54758e-09		60.2981	3.39499e-07
60.4096	1.07181e-08		60.4096	3.5426e-07
60.521	7.32858e-09		60.521	2.0069e-07
60.6325	1.02323e-08		60.6325	1.07331e-07
60.7439	9.47298e-09		60.7439	1.00233e-07
60.8554	1.11392e-09		60.8554	1.24967e-07
60.9668	1.18759e-08		60.9668	1.5851e-07
61.0783	8.8138e-09		61.0783	1.78459e-07
61.1898	3.99013e-09		61.1898	1.6246e-07
61.3012	1.32348e-08		61.3012	1.80452e-07
61.4127	9.41731e-09		61.4127	1.17762e-07
61.5241	8.504e-09		61.5241	6.45769e-08
61.6356	1.64042e-08		61.6356	5.83825e-08
61.747	1.43224e-08		61.747	6.33615e-08
61.8585	1.23073e-08		61.8585	1.32901e-07
61.97	2.39529e-09		61.97	1.6546e-07
62.0814	7.87607e-09		62.0814	1.92502e-07
62.1929	7.46402e-09		62.1929	1.83305e-07
62.3043	9.56962e-09		62.3043	1.75716e-07
62.4158	1.04197e-08		62.4158	6.48635e-08
62.5272	1.05748e-08		62.5272	1.15726e-07
62.6387	8.52949e-09		62.6387	9.71736e-08
62.7502	4.42161e-10		62.7502	1.75563e-07
62.8616	3.46108e-09		62.8616	1.5064e-07
62.9731	1.08558e-08		62.9731	1.91285e-07
63.0845	1.22142e-08		63.0845	1.86523e-07
63.196	2.77648e-09		63.196	9.2146e-08
63.3074	2.63463e-09		63.3074	5.40164e-08
63.4189	5.26645e-09		63.4189	2.99995e-08
63.5303	8.01758e-09		63.5303	3.68802e-08
63.6418	7.62827e-09		63.6418	7.48752e-08
63.7533	2.42356e-09		63.7533	1.04099e-07
63.8647	7.29139e-09		63.8647	7.97837e-08
63.9762	9.71186e-09		63.9762	9.51509e-08
64.0876	9.93993e-09		64.0876	5.22906e-08
64.1991	8.94373e-09		64.1991	2.71961e-08
64.3105	2.6722e-10		64.3105	4.21176e-08
64.422	7.34263e-09		64.422	5.11106e-08
64.5335	5.21384e-09		64.5335	8.89158e-08
64.6449	2.52922e-09		64.6449	1.13877e-07
64.7564	1.11926e-08		64.7564	9.26035e-08
64.8678	3.76662e-10		64.8678	8.66788e-08
64.9793	7.83842e-09		64.9793	7.77689e-08
65.0907	1.66783e-09		65.0907	3.19942e-08
65.2022	9.45676e-09		65.2022	2.46181e-08
65.3137	7.45896e-09		65.3137	5.8781e-08
65.4251	7.47706e-09		65.4251	8.27952e-08
65.5366	1.0052e-08		65.5366	9.77897e-08
65.648	4.75662e-09		65.648	1.03589e-07
65.7595	6.51752e-09		65.7595	7.52124e-08
65.8709	1.42761e-09		65.8709	5.44962e-08
65.9824	4.53223e-09		65.9824	1.33407e-08
66.0939	4.50713e-09		66.0939	1.44067e-08
66.2053	5.51502e-09		66.2053	1.18771e-08
66.3168	2.24405e-09		66.3168	4.12648e-08
66.4282	1.35827e-09		66.4282	3.89112e-08
66.5397	2.82685e-09		66.5397	4.75582e-08
66.6511	6.56173e-09		66.6511	2.48453e-08
66.7626	5.14041e-09		66.7626	1.9373e-08
66.8741	2.83982e-10		66.8741	1.17561e-08
66.9855	1.12691e-08		66.9855	2.39529e-08
67.097	3.34455e-09		67.097	2.56218e-08
67.2084	1.41953e-09		67.2084	5.42956e-08
67.3199	2.24142e-09		67.3199	7.52795e-08
67.4313	5.23439e-09		67.4313	6.48638e-08
67.5428	9.0308e-10		67.5428	5.04564e-08
67.6542	1.84749e-09		67.6542	2.349e-08
67.7657	1.13787e-09		67.7657	1.92823e-08
67.8772	6.41041e-09		67.8772	2.72619e-08
67.9886	2.39715e-09		67.9886	2.79097e-08
68.1001	1.87226e-09		68.1001	4.5844e-08
68.2115	5.38392e-09		68.2115	4.25197e-08
68.323	8.61605e-09		68.323	5.82519e-08
68.4344	1.61757e-09		68.4344	2.79935e-08
68.5459	7.2022e-09		68.5459	1.79706e-08
68.6574	1.92623e-09		68.6574	3.63676e-10
68.7688	2.67389e-09		68.7688	1.07971e-08
68.8803	1.45374e-09		68.8803	2.71416e-08
68.9917	5.62262e-09		68.9917	7.18774e-09
69.1032	4.681e-10		69.1032	4.40024e-08
69.2146	1.80385e-09		69.2146	2.40348e-08
69.3261	2.28564e-09		69.3261	1.85074e-08
69.4376	5.74806e-10		69.4376	1.46129e-08
69.549	1.51735e-09		69.549	1.35336e-08
69.6605	1.45717e-09		69.6605	1.35944e-08
69.7719	2.24701e-09		69.7719	1.41293e-08
69.8834	2.51657e-09		69.8834	3.23208e-08
69.9948	8.30145e-10		69.9948	4.82084e-08
70.1063	9.50105e-10		70.1063	3.12239e-08
70.2178	4.1267e-09		70.2178	4.16438e-08
70.3292	1.20196e-10		70.3292	2.3953e-08
70.4407	6.75954e-10		70.4407	2.5939e-08
70.5521	2.05026e-09		70.5521	5.75557e-09
70.6636	4.47282e-11		70.6636	1.25548e-08
70.775	2.97955e-10		70.775	4.54539e-08
70.8865	1.18271e-09		70.8865	1.83012e-08
70.998	5.35302e-11		70.998	2.24043e-08
71.1094	6.92028e-09		71.1094	9.46504e-09
71.2209	1.53969e-09		71.2209	2.32925e-08
71.3323	4.41603e-09		71.3323	8.65832e-09
71.4438	2.22442e-09		71.4438	7.55193e-09
71.5552	3.55135e-10		71.5552	8.42294e-09
71.6667	2.58403e-09		71.6667	2.52603e-09
71.7781	1.17762e-08		71.7781	2.47204e-08
71.8896	3.12039e-09		71.8896	1.19132e-08
72.0011	6.30401e-10		72.0011	1.83462e-08
72.1125	2.03792e-09		72.1125	2.43694e-08
72.224	2.23434e-09		72.224	1.4833e-08
72.3354	1.7626e-09		72.3354	3.69225e-09
72.4469	2.67659e-09		72.4469	1.14281e-08
72.5583	4.99766e-10		72.5583	1.67366e-08
72.6698	2.43575e-09		72.6698	2.28367e-08
72.7813	2.52763e-10		72.7813	1.88826e-08
72.8927	1.82833e-09		72.8927	3.53148e-08
73.0042	2.29923e-09		73.0042	1.3145e-08
73.1156	2.56468e-09		73.1156	2.5332e-08
73.2271	2.03104e-09		73.2271	1.2052e-08
73.3385	7.03232e-10		73.3385	1.78836e-08
73.45	2.12844e-09		73.45	2.42408e-09
73.5615	3.29334e-09		73.5615	8.95575e-09
73.6729	1.00511e-09		73.6729	5.26294e-09
73.7844	3.93576e-09		73.7844	1.7413e-08
73.8958	4.74896e-09		73.8958	1.62068e-08
74.0073	3.18713e-09		74.0073	2.10816e-08
74.1187	2.08476e-10		74.1187	1.45832e-08
74.2302	2.52148e-09		74.2302	2.07727e-09
74.3417	2.31178e-09		74.3417	8.67563e-10
74.4531	3.79939e-09		74.4531	9.85248e-09
74.5646	4.39539e-10		74.5646	1.59515e-08
74.676	6.39207e-11		74.676	2.17334e-08
74.7875	4.89895e-12		74.7875	1.68052e-08
74.8989	1.80637e-09		74.8989	1.40713e-08
75.0104	4.75532e-11		75.0104	1.13352e-08
75.1219	4.37136e-09		75.1219	4.33593e-09
75.2333	2.29283e-09		75.2333	2.13855e-09
75.3448	5.42734e-11		75.3448	1.22348e-08
75.4562	5.14556e-10		75.4562	2.47384e-08
75.5677	1.29561e-09		75.5677	3.2543e-08
75.6791	7.57536e-10		75.6791	4.75436e-08
75.7906	1.54037e-09		75.7906	2.64633e-08
75.902	9.25127e-10		75.902	2.65028e-08
76.0135	1.39584e-09		76.0135	1.95908e-08
76.125	5.67476e-09		76.125	6.80239e-09
76.2364	4.24938e-10		76.2364	8.585e-09
76.3479	3.33402e-10		76.3479	6.86428e-09
76.4593	2.73294e-09		76.4593	2.09974e-08
76.5708	1.74411e-09		76.5708	5.04718e-09
76.6822	3.36905e-10		76.6822	1.80748e-08
76.7937	2.3101e-09		76.7937	1.24662e-08
76.9052	9.24289e-10		76.9052	4.15297e-09
77.0166	3.07886e-10		77.0166	2.90149e-09
77.1281	1.23591e-09		77.1281	1.12579e-08
77.2395	1.62733e-10		77.2395	1.10167e-08
77.351	1.30477e-09		77.351	1.53537e-08
77.4624	1.10239e-09		77.4624	1.37289e-08
77.5739	1.40549e-09		77.5739	1.62495e-08
77.6854	7.50594e-10		77.6854	2.27174e-08
77.7968	1.51871e-09		77.7968	1.32032e-08
77.9083	3.36211e-09		77.9083	3.21536e-08
78.0197	3.53257e-09		78.0197	9.42668e-09
78.1312	1.75266e-10		78.1312	1.36621e-08
78.2426	1.43654e-09		78.2426	6.76444e-09
78.3541	1.05479e-09		78.3541	4.09739e-08
78.4656	2.08652e-09		78.4656	2.20879e-08
78.577	6.02713e-09		78.577	3.06612e-08
78.6885	6.54736e-10		78.6885	2.44976e-08
78.7999	8.54474e-10		78.7999	5.89576e-09
78.9114	7.55136e-10		78.9114	4.98204e-09
79.0228	3.5439e-10		79.0228	3.61263e-09
79.1343	7.43619e-10		79.1343	1.28164e-08
79.2458	3.26392e-10		79.2458	1.003e-08
79.3572	3.09357e-09		79.3572	3.77062e-08
79.4687	4.58333e-11		79.4687	1.83336e-08
79.5801	3.39202e-11		79.5801	6.96276e-09
79.6916	1.76483e-10		79.6916	2.05953e-08
79.803	4.51874e-09		79.803	9.3595e-09
79.9145	4.65577e-09		79.9145	2.22313e-09
80.0259	2.83813e-10		80.0259	2.54779e-08
80.1374	3.03203e-10		80.1374	3.834e-08
80.2489	1.68948e-10		80.2489	4.72063e-08
80.3603	1.66374e-10		80.3603	1.72483e-08
80.4718	2.01714e-09		80.4718	2.31211e-08
80.5832	1.42912e-09		80.5832	2.77714e-09
80.6947	9.23431e-10		80.6947	4.80484e-09
80.8061	1.71624e-09		80.8061	3.09221e-09
80.9176	6.40171e-09		80.9176	1.18158e-08
81.0291	8.63786e-10		81.0291	2.2341e-08
81.1405	3.72035e-09		81.1405	9.06125e-09
81.252	7.7541e-10		81.252	1.89953e-08
81.3634	4.35613e-10		81.3634	7.80125e-09
81.4749	1.68564e-09		81.4749	1.00402e-08
81.5863	1.42821e-09		81.5863	5.17014e-09
81.6978	5.11391e-10		81.6978	4.71437e-09
81.8093	3.58563e-09		81.8093	1.22679e-09
81.9207	1.91423e-10		81.9207	6.45634e-09
82.0322	8.49755e-10		82.0322	9.44783e-09
82.1436	7.0747e-10		82.1436	2.14251e-09
82.2551	1.6619e-09		82.2551	1.02648e-08
82.3665	6.02014e-09		82.3665	2.731e-09
82.478	1.33314e-09		82.478	3.38683e-09
82.5895	5.57808e-10		82.5895	1.25383e-09
82.7009	8.26803e-10		82.7009	1.33352e-08
82.8124	1.09064e-09		82.8124	1.63415e-08
82.9238	1.39709e-10		82.9238	2.69792e-08
83.0353	2.11718e-09		83.0353	3.67912e-08
83.1467	1.99828e-10		83.1467	2.56399e-08
83.2582	1.47182e-09		83.2582	1.90936e-08
83.3697	1.8778e-11		83.3697	2.05485e-08
83.4811	6.75352e-11		83.4811	7.90708e-10
83.5926	1.40328e-09		83.5926	4.79615e-09
83.704	1.30769e-09		83.704	6.53155e-09
83.8155	4.63712e-10		83.8155	1.58955e-08
83.9269	8.40423e-10		83.9269	9.14213e-09
84.0384	1.69533e-09		84.0384	1.12443e-08
84.1498	2.63414e-09		84.1498	1.53525e-08
84.2613	4.53812e-09		84.2613	1.57154e-09
84.3728	3.69622e-10		84.3728	3.13849e-09
84.4842	3.04279e-09		84.4842	1.21453e-09
84.5957	4.99182e-09		84.5957	3.8408e-09
84.7071	5.37427e-10		84.7071	1.9485e-08
84.8186	7.8636e-10		84.8186	6.03965e-09
84.93	4.05467e-09		84.93	2.05132e-09
85.0415	2.20424e-10		85.0415	8.88028e-09
85.153	4.97979e-11		85.153	4.79387e-09
85.2644	1.15165e-09		85.2644	7.44735e-09
85.3759	2.70607e-09		85.3759	3.05769e-09
85.4873	4.17431e-09		85.4873	1.24236e-08
85.5988	5.03912e-10		85.5988	7.80616e-09
85.7102	1.76815e-09		85.7102	1.52828e-08
85.8217	2.61457e-09		85.8217	1.21017e-08
85.9332	7.17756e-11		85.9332	1.7112e-08
86.0446	5.18331e-10		86.0446	9.94671e-09
86.1561	1.04118e-09		86.1561	5.50138e-09
86.2675	4.28169e-09		86.2675	2.51131e-09
86.379	8.48468e-09		86.379	2.86059e-09
86.4904	7.75377e-09		86.4904	1.65814e-09
86.6019	2.61857e-09		86.6019	1.64201e-09
86.7134	1.23046e-09		86.7134	4.55754e-09
86.8248	1.12339e-09		86.8248	5.90587e-09
86.9363	1.44941e-09		86.9363	9.71865e-09
87.0477	1.44232e-09		87.0477	3.20775e-09
87.1592	1.46518e-09		87.1592	9.88198e-10
87.2706	1.16112e-09		87.2706	5.18007e-09
87.3821	5.39226e-09		87.3821	6.63945e-09
87.4936	3.39885e-10		87.4936	1.22053e-08
87.605	9.31573e-10		87.605	7.92538e-09
87.7165	8.68293e-10		87.7165	3.44568e-09
87.8279	5.59286e-09		87.8279	2.32289e-09
87.9394	1.11277e-09		87.9394	7.72609e-09
88.0508	3.50004e-09		88.0508	5.72946e-09
88.1623	6.42412e-10		88.1623	4.44889e-10
88.2737	5.93155e-09		88.2737	4.2976e-09
88.3852	3.81776e-10		88.3852	6.81441e-09
88.4967	3.01675e-09		88.4967	6.73073e-09
88.6081	3.70402e-09		88.6081	1.13612e-08
88.7196	9.5463e-10		88.7196	4.31294e-09
88.831	7.69139e-12		88.831	1.90588e-09
88.9425	6.01284e-09		88.9425	4.37582e-10
89.0539	5.01147e-09		89.0539	2.7797e-10
89.1654	8.23205e-09		89.1654	5.07882e-09
89.2769	8.31259e-11		89.2769	7.28901e-10
89.3883	9.22788e-10		89.3883	2.72126e-09
89.4998	9.10425e-10		89.4998	3.07947e-09
89.6112	1.27026e-09		89.6112	9.42997e-10
89.7227	7.06166e-10		89.7227	8.62685e-10
89.8341	7.11021e-10		89.8341	5.4925e-09
89.9456	2.7908e-09		89.9456	1.76353e-09
90.0571	2.54046e-09		90.0571	7.71989e-10
90.1685	1.81025e-09		90.1685	7.83152e-09
90.28	1.56997e-09		90.28	8.99363e-09
90.3914	9.78537e-10		90.3914	2.8245e-09
90.5029	2.02983e-09		90.5029	1.4692e-09
90.6143	1.90465e-11		90.6143	3.15031e-10
90.7258	2.36246e-09		90.7258	1.97018e-09
90.8373	3.79396e-09		90.8373	3.14166e-09
90.9487	5.00797e-09		90.9487	3.75533e-09
91.0602	1.59626e-09		91.0602	4.92097e-09
91.1716	1.1307e-09		91.1716	1.46908e-09
91.2831	6.77576e-10		91.2831	2.02617e-09
91.3945	4.42706e-10		91.3945	4.07492e-09
91.506	1.12773e-09		91.506	1.55366e-10
91.6175	5.95083e-09		91.6175	7.28313e-09
91.7289	4.49892e-09		91.7289	3.90807e-09
91.8404	1.17666e-09		91.8404	5.24899e-09
91.9518	4.98426e-10		91.9518	2.72116e-09
92.0633	6.42073e-11		92.0633	3.29886e-10
92.1747	2.78646e-10		92.1747	2.56306e-09
92.2862	1.29159e-09		92.2862	3.07168e-09
92.3976	1.57438e-09		92.3976	1.21607e-09
92.5091	8.89527e-11		92.5091	7.19406e-09
92.6206	1.07192e-10		92.6206	6.84081e-10
92.732	3.99045e-09		92.732	2.00395e-09
92.8435	1.13442e-09		92.8435	2.60161e-09
92.9549	1.22677e-09		92.9549	5.33896e-09
93.0664	5.76761e-10		93.0664	5.84715e-10
93.1778	2.03125e-10		93.1778	3.51661e-09
93.2893	8.46185e-10		93.2893	3.22984e-09
93.4008	9.37322e-10		93.4008	8.48558e-10
93.5122	1.69748e-10		93.5122	3.17939e-09
93.6237	4.23571e-12		93.6237	8.99829e-10
93.7351	3.71477e-09		93.7351	1.2803e-09
93.8466	7.92745e-10		93.8466	2.53791e-09
93.958	2.44738e-10		93.958	5.65589e-10
94.0695	4.98729e-09		94.0695	6.93152e-10
94.181	5.50562e-09		94.181	3.89705e-09
94.2924	3.2837e-10		94.2924	8.35601e-09
94.4039	9.71782e-10		94.4039	1.24557e-08
94.5153	3.89795e-10		94.5153	1.17826e-08
94.6268	9.72553e-10		94.6268	5.81655e-09
94.7382	7.16332e-09		94.7382	2.57096e-09
94.8497	1.04739e-09		94.8497	5.92341e-09
94.9612	6.06375e-10		94.9612	7.37179e-10
95.0726	8.36027e-10		95.0726	3.75036e-09
95.1841	1.22924e-09		95.1841	2.94944e-09
95.2955	2.72963e-09		95.2955	3.37272e-09
95.407	1.3975e-09		95.407	1.39969e-09
95.5184	1.2054e-09		95.5184	3.01145e-09
95.6299	9.5678e-10		95.6299	1.08006e-09
95.7414	1.38389e-09		95.7414	3.58169e-09
95.8528	5.11976e-09		95.8528	5.3591e-09
95.9643	8.46947e-10		95.9643	1.35299e-08
96.0757	1.90419e-09		96.0757	7.11908e-09
96.1872	1.50362e-09		96.1872	1.6641e-08
96.2986	2.36011e-09		96.2986	3.85256e-09
96.4101	1.69343e-09		96.4101	1.90188e-09
96.5215	2.33314e-10		96.5215	6.93002e-10
96.633	1.99716e-09		96.633	1.2747e-09
96.7445	1.39908e-09		96.7445	8.42266e-09
96.8559	3.62733e-09		96.8559	1.1486e-08
96.9674	3.93165e-09		96.9674	1.1331e-08
97.0788	1.1746e-09		97.0788	4.8521e-09
97.1903	1.32963e-09		97.1903	6.60923e-09
97.3017	8.40678e-10		97.3017	5.66338e-09
97.4132	7.10855e-10		97.4132	4.02732e-09
97.5247	4.69815e-10		97.5247	3.33574e-09
97.6361	2.77399e-09		97.6361	1.48926e-09
97.7476	2.68549e-09		97.7476	3.10245e-09
97.859	4.07633e-10		97.859	2.46168e-09
97.9705	7.05888e-10		97.9705	1.42328e-09
98.0819	7.54411e-09		98.0819	1.48439e-09
98.1934	2.38567e-09		98.1934	2.36184e-09
98.3049	3.05972e-09		98.3049	4.93895e-09
98.4163	9.01711e-10		98.4163	6.75482e-09
98.5278	2.64397e-09		98.5278	8.09336e-09
98.6392	1.48616e-09		98.6392	1.71613e-08
98.7507	3.38542e-09		98.7507	8.46644e-09
98.8621	6.1422e-10		98.8621	9.92293e-09
98.9736	3.17327e-09		98.9736	6.79178e-09
99.0851	2.22957e-09		99.0851	5.01785e-09
99.1965	9.6837e-10		99.1965	1.26898e-09
99.308	3.28792e-09		99.308	2.34402e-09
99.4194	4.17571e-10		99.4194	4.54348e-09
99.5309	4.78391e-10		99.5309	3.10922e-09
99.6423	1.42868e-10		99.6423	9.49953e-09
99.7538	1.96072e-10		99.7538	4.67914e-09
99.8652	1.02313e-09		99.8652	8.14897e-09
99.9767	2.28487e-09		99.9767	1.2531e-09
100.088	5.74143e-10		100.088	5.51609e-10
100.2	1.91741e-09		100.2	4.22094e-09
100.311	2.3933e-11		100.311	4.06776e-09
100.423	5.03519e-10		100.423	1.13994e-08
100.534	3.8575e-10		100.534	9.06563e-09
100.645	1.79321e-10		100.645	3.22825e-09
100.757	1.06041e-09		100.757	2.8655e-09
100.868	5.48499e-10		100.868	1.55713e-09
100.98	7.35199e-11		100.98	1.60221e-09
101.091	3.37341e-09		101.091	7.69162e-10
101.203	2.75896e-10		101.203	6.31066e-09
101.314	2.19761e-09		101.314	1.08408e-08
101.426	1.41131e-09		101.426	3.7338e-09
101.537	2.45176e-10		101.537	4.91393e-09
101.649	5.41976e-09		101.649	2.65872e-09
101.76	8.39378e-10		101.76	1.59123e-09
101.871	2.48402e-10		101.871	2.71748e-09
101.983	8.13514e-11		101.983	2.21749e-10
102.094	1.67691e-09		102.094	2.49401e-09
102.206	1.38754e-09		102.206	7.85713e-10
102.317	9.58707e-10		102.317	2.56477e-11
102.429	4.67048e-10		102.429	3.91386e-09
102.54	1.89246e-09		102.54	2.33632e-10
102.652	4.35827e-09		102.652	7.86219e-10
102.763	9.18795e-10		102.763	4.13484e-10
102.875	5.44344e-10		102.875	7.31366e-10
102.986	1.47677e-11		102.986	4.68394e-09
103.097	6.59481e-10		103.097	2.41972e-09
103.209	2.9154e-09		103.209	1.16719e-08
103.32	2.71456e-10		103.32	3.00194e-09
103.432	1.46844e-11		103.432	4.05447e-09
103.543	3.31391e-09		103.543	1.48884e-09
103.655	1.55115e-09		103.655	1.53194e-09
103.766	2.6633e-10		103.766	6.95094e-10
103.878	1.62194e-09		103.878	1.69475e-10
103.989	1.72584e-09		103.989	1.27906e-09
104.101	2.31948e-09		104.101	3.07007e-10
104.212	2.65941e-10		104.212	4.88784e-10
104.324	2.47182e-10		104.324	1.59538e-09
104.435	2.77684e-11		104.435	1.00666e-09
104.546	4.43202e-10		104.546	7.21647e-11
104.658	5.09722e-10		104.658	6.15729e-09
104.769	4.78025e-10		104.769	1.49834e-10
104.881	4.85665e-10		104.881	1.4409e-10
104.992	6.70988e-10		104.992	3.69738e-10
105.104	2.43292e-09		105.104	1.42844e-09
105.215	5.95359e-10		105.215	1.59961e-09
105.327	7.18753e-10		105.327	6.99563e-10
105.438	3.46831e-10		105.438	2.94627e-09
105.55	2.21703e-09		105.55	1.29951e-09
105.661	1.69092e-09		105.661	3.03204e-10
105.772	1.39357e-09		105.772	3.0534e-09
105.884	1.65118e-09		105.884	4.29945e-09
105.995	2.47896e-09		105.995	2.2212e-09
106.107	1.48116e-10		106.107	1.31162e-09
106.218	2.03454e-09		106.218	2.53086e-09
106.33	2.73216e-09		106.33	1.62573e-10
106.441	6.76606e-10		106.441	2.47821e-09
106.553	1.23581e-09		106.553	8.66389e-10
106.664	6.89731e-10		106.664	6.03845e-10
106.776	2.31575e-09		106.776	8.55157e-11
106.887	3.35839e-09		106.887	2.92957e-10
106.998	8.38303e-10		106.998	6.68689e-10
107.11	1.38956e-09		107.11	5.6263e-10
107.221	2.1466e-10		107.221	1.17431e-10
107.333	1.60516e-09		107.333	3.0094e-09
107.444	7.16723e-10		107.444	1.41239e-09
107.556	1.1628e-09		107.556	1.66797e-10
107.667	1.52546e-09		107.667	1.22167e-09
107.779	4.44114e-09		107.779	9.96468e-10
107.89	1.20311e-09		107.89	8.85528e-10
108.002	1.61315e-10		108.002	1.83703e-09
108.113	9.46911e-10		108.113	2.62862e-09
108.225	1.82817e-09		108.225	1.36604e-09
108.336	3.2597e-09		108.336	5.3148e-09
108.447	1.27598e-09		108.447	4.19511e-10
108.559	3.97353e-10		108.559	4.34167e-09
108.67	3.41289e-13		108.67	4.6921e-09
108.782	3.20642e-10		108.782	5.51128e-09
108.893	1.38419e-09		108.893	8.85144e-10
109.005	5.85078e-10		109.005	3.42035e-09
109.116	2.06277e-09		109.116	1.07763e-09
109.228	1.08436e-09		109.228	4.7351e-10
109.339	1.9829e-10		109.339	8.32919e-10
109.451	4.1821e-10		109.451	6.80386e-10
109.562	3.08899e-10		109.562	2.02557e-09
109.673	1.76197e-09		109.673	2.33261e-10
109.785	1.22053e-09		109.785	4.94082e-10
109.896	1.99274e-10		109.896	1.88483e-10
110.008	3.85066e-09		110.008	1.14101e-09
110.119	1.66916e-10		110.119	1.53203e-09
110.231	3.95758e-10		110.231	2.34334e-09
110.342	6.29252e-10		110.342	4.85117e-10
110.454	1.2888e-10		110.454	3.26965e-09
110.565	2.0216e-09		110.565	1.2706e-09
110.677	6.50231e-10		110.677	7.17643e-09
110.788	1.88196e-09		110.788	1.03285e-09
110.899	8.67167e-10		110.899	9.06355e-09
111.011	1.92755e-10		111.011	3.37859e-09
111.122	1.20379e-09		111.122	7.23364e-10
111.234	3.64853e-09		111.234	1.03842e-09
111.345	1.55359e-09		111.345	8.8102e-11
111.457	1.95854e-09		111.457	8.00934e-12
111.568	5.87938e-11		111.568	8.83814e-10
111.68	1.32198e-09		111.68	1.67728e-09
111.791	1.40619e-09		111.791	1.38387e-09
111.903	8.31789e-10		111.903	2.15432e-10
112.014	4.77378e-10		112.014	1.31567e-09
112.125	5.57487e-11		112.125	1.79016e-09
112.237	8.02004e-10		112.237	4.41332e-09
112.348	1.461e-10		112.348	3.39018e-09
112.46	9.46387e-10		112.46	6.58005e-10
112.571	1.06183e-09		112.571	6.07299e-11
112.683	4.54893e-10		112.683	2.1418e-09
112.794	2.45002e-09		112.794	1.00397e-10
112.906	2.61705e-10		112.906	2.20497e-10
113.017	1.48169e-09		113.017	5.74617e-10
113.129	3.1544e-10		113.129	2.39832e-09
113.24	1.47092e-09		113.24	3.33824e-09
113.352	1.49337e-09		113.352	2.43035e-09
113.463	3.34473e-09		113.463	3.70493e-09
113.574	5.38683e-10		113.574	2.67292e-09
113.686	4.04375e-10		113.686	7.9065e-10
113.797	8.10196e-10		113.797	3.36632e-09
113.909	2.66222e-10		113.909	1.5225e-09
114.02	3.13407e-09		114.02	2.14841e-10
114.132	8.58216e-10		114.132	3.47836e-11
114.243	1.18185e-10		114.243	6.53441e-10
114.355	1.24842e-09		114.355	2.93798e-10
114.466	1.65045e-09		114.466	7.97354e-10
114.578	9.75151e-11		114.578	1.39824e-09
114.689	2.10642e-10		114.689	1.56014e-09
114.8	7.69289e-11		114.8	1.3367e-09
114.912	1.52369e-09		114.912	1.08499e-09
115.023	4.10756e-10		115.023	1.97757e-09
115.135	5.71223e-10		115.135	1.57868e-09
115.246	4.7794e-10		115.246	5.78455e-09
115.358	6.39634e-10		115.358	1.5973e-09
115.469	2.46103e-09		115.469	1.00852e-09
115.581	1.98213e-09		115.581	2.01768e-09
115.692	1.05601e-09		115.692	5.83319e-09
115.804	4.22459e-10		115.804	1.48622e-09
115.915	2.83327e-10		115.915	1.17461e-09
116.026	1.80507e-10		116.026	1.74938e-09
116.138	3.4469e-11		116.138	1.47128e-09
116.249	6.0591e-10		116.249	1.27833e-09
116.361	2.00134e-09		116.361	1.30173e-09
116.472	4.27849e-11		116.472	4.23486e-10
116.584	1.22199e-10		116.584	5.42372e-10
116.695	1.04639e-09		116.695	6.84947e-10
116.807	4.23041e-10		116.807	4.07738e-09
116.918	2.20651e-11		116.918	3.41714e-10
117.03	5.17074e-10		117.03	3.31657e-10
117.141	7.46526e-11		117.141	1.10227e-09
117.253	2.84202e-10		117.253	7.57528e-10
117.364	2.27217e-10		117.364	1.61212e-09
117.475	3.26605e-09		117.475	6.16077e-09
117.587	5.46426e-10		117.587	1.45045e-09
117.698	9.54277e-10		117.698	2.00251e-09
117.81	1.75045e-10		117.81	1.26778e-09
117.921	1.78123e-09		117.921	1.71599e-09
118.033	2.31801e-10		118.033	1.15503e-09
118.144	6.76147e-11		118.144	4.15211e-10
118.256	1.76395e-10		118.256	9.15673e-10
118.367	1.47269e-11		118.367	3.1726e-10
118.479	1.25864e-09		118.479	4.40402e-10
118.59	5.2578e-10		118.59	2.49462e-10
118.701	3.72649e-10		118.701	1.15197e-09
118.813	3.38848e-11		118.813	1.49749e-10
118.924	3.24431e-10		118.924	1.5975e-10
119.036	3.61573e-09		119.036	1.31163e-10
119.147	1.26369e-10		119.147	1.78575e-10
119.259	7.41454e-10		119.259	1.00525e-09
119.37	6.92498e-10		119.37	7.87062e-11
119.482	7.11847e-11		119.482	7.31461e-10
119.593	1.15428e-09		119.593	7.1152e-10
119.705	4.33341e-10		119.705	2.16497e-10
119.816	9.26096e-10		119.816	3.33362e-09
119.927	3.04048e-10		119.927	2.9184e-09
120.039	2.67721e-10		120.039	6.67101e-10
120.15	5.02638e-10		120.15	2.14529e-09
120.262	1.44478e-09		120.262	4.40543e-09
120.373	8.38222e-10		120.373	3.59344e-09
120.485	1.51673e-09		120.485	2.43524e-09
120.596	3.61952e-10		120.596	2.60453e-10
120.708	4.89447e-12		120.708	1.38578e-09
120.819	1.19174e-09		120.819	2.17293e-09
120.931	5.00575e-10		120.931	3.03294e-10
121.042	1.67114e-10		121.042	9.79347e-10
121.153	9.45605e-13		121.153	1.71038e-09
121.265	3.20542e-10		121.265	1.68187e-10
121.376	2.51932e-10		121.376	3.24572e-09
121.488	9.90633e-11		121.488	2.00237e-09
121.599	1.31234e-09		121.599	1.56808e-09
121.711	4.37698e-10		121.711	1.83437e-09
121.822	1.3252e-10		121.822	8.10885e-10
121.934	2.83837e-10		121.934	1.30809e-09
122.045	4.24112e-09		122.045	1.29106e-09
122.157	2.21349e-09		122.157	4.28127e-09
122.268	5.98823e-10		122.268	3.33607e-09
122.38	5.09631e-11		122.38	6.27569e-10
122.491	6.8593e-10		122.491	3.37807e-09
122.602	1.04752e-09		122.602	2.42966e-09
122.714	2.01461e-10		122.714	3.22354e-09
122.825	1.26682e-10		122.825	1.81919e-09
122.937	2.61652e-11		122.937	9.18588e-10
123.048	1.75939e-10		123.048	2.22728e-09
123.16	2.02216e-10		123.16	9.77199e-10
123.271	8.10611e-10		123.271	5.06619e-10
123.383	3.9563e-11		123.383	3.07751e-10
123.494	1.08575e-09		123.494	4.91843e-10
123.606	9.25753e-10		123.606	7.82371e-11
123.717	5.544e-11		123.717	4.43804e-10
123.828	1.86244e-09		123.828	1.20056e-10
123.94	5.2692e-10		123.94	1.03375e-09
124.051	3.36598e-10		124.051	1.54212e-09
124.163	5.88716e-10		124.163	8.55374e-10
124.274	1.03379e-10		124.274	1.45445e-09
124.386	2.66798e-11		124.386	3.76602e-09
124.497	1.04915e-10		124.497	2.29243e-09
124.609	2.85432e-09		124.609	6.69041e-10
124.72	9.53599e-10		124.72	4.27879e-09
124.832	4.74154e-11		124.832	5.92217e-09
124.943	4.06205e-10		124.943	8.9938e-10
125.054	4.50049e-10		125.054	6.47804e-09
125.166	5.40197e-10		125.166	3.95188e-09
125.277	1.07611e-09		125.277	5.1964e-09
125.389	2.19407e-10		125.389	8.99101e-10
125.5	1.06058e-10		125.5	1.63955e-09
125.612	2.70687e-12		125.612	1.41286e-09
125.723	1.05698e-09		125.723	3.17929e-10
125.835	1.47122e-09		125.835	2.13211e-09
125.946	3.50231e-10		125.946	1.80866e-09
126.058	9.25738e-11		126.058	5.20881e-10
126.169	1.08353e-09		126.169	1.46312e-10
126.281	1.03664e-09		126.281	2.99994e-10
126.392	1.13079e-09		126.392	5.23389e-10
126.503	1.11291e-09		126.503	1.40014e-09
126.615	1.13194e-09		126.615	3.75785e-10
126.726	1.0917e-09		126.726	1.61465e-09
126.838	2.75226e-10		126.838	7.23719e-09
126.949	1.23613e-11		126.949	3.7419e-09
127.061	2.23679e-10		127.061	2.57449e-09
127.172	1.71265e-10		127.172	1.99276e-09
127.284	5.01649e-10		127.284	5.57138e-09
127.395	1.26513e-09		127.395	4.75e-09
127.507	7.08945e-10		127.507	1.90869e-09
127.618	7.16653e-10		127.618	3.88465e-09
127.729	4.53301e-10		127.729	1.47134e-09
127.841	1.75581e-09		127.841	3.30592e-09
127.952	4.10375e-10		127.952	8.87326e-10
128.064	2.58666e-10		128.064	1.47791e-09
128.175	1.59899e-10		128.175	6.51083e-10
128.287	1.36369e-09		128.287	6.63516e-11
128.398	4.73151e-10		128.398	1.15126e-09
128.51	1.99571e-10		128.51	2.84023e-09
128.621	8.76349e-11		128.621	5.98214e-10
128.733	1.38879e-10		128.733	4.8109e-10
128.844	4.25633e-10		128.844	1.18663e-09
128.955	6.75373e-10		128.955	4.08987e-10
129.067	2.98878e-10		129.067	2.26443e-09
129.178	7.19799e-10		129.178	4.96457e-09
129.29	1.03261e-09		129.29	3.65553e-09
129.401	1.3599e-09		129.401	6.97338e-09
129.513	1.85299e-09		129.513	8.07457e-09
129.624	1.11533e-10		129.624	2.67713e-09
129.736	2.36359e-09		129.736	1.87334e-09
129.847	8.93431e-11		129.847	1.52204e-10
129.959	4.69042e-10		129.959	5.9816e-09
130.07	7.15077e-10		130.07	5.86487e-09
130.181	6.49751e-10		130.181	3.44322e-09
130.293	1.32377e-10		130.293	3.56622e-09
130.404	1.41594e-10		130.404	1.83996e-09
130.516	1.28496e-09		130.516	1.5589e-09
130.627	2.63844e-09		130.627	1.32859e-09
130.739	3.74127e-10		130.739	1.4164e-09
130.85	9.85266e-10		130.85	3.84707e-09
130.962	2.20974e-11		130.962	6.42647e-10
131.073	3.4845e-10		131.073	1.09512e-10
131.185	8.46166e-10		131.185	4.14765e-10
131.296	2.43946e-10		131.296	2.61972e-09
131.408	1.53394e-10		131.408	2.21646e-09
131.519	1.21109e-09		131.519	3.84528e-10
131.63	3.4664e-10		131.63	1.38891e-09
131.742	5.79972e-10		131.742	4.46536e-10
131.853	3.49684e-10		131.853	1.03423e-10
131.965	1.35364e-09		131.965	1.36098e-09
132.076	5.03899e-10		132.076	2.43688e-09
132.188	3.47713e-10		132.188	1.96714e-09
132.299	9.87382e-11		132.299	2.25705e-09
132.411	2.04293e-10		132.411	5.89926e-09
132.522	9.17747e-10		132.522	3.08303e-09
132.634	1.80839e-10		132.634	4.78493e-09
132.745	1.26232e-09		132.745	3.54988e-09
132.856	8.28144e-10		132.856	3.205e-09
132.968	1.6624e-10		132.968	4.7937e-09
133.079	5.56048e-10		133.079	3.52663e-09
133.191	1.33838e-10		133.191	1.0767e-09
133.302	3.68679e-10		133.302	1.66126e-09
133.414	1.00393e-09		133.414	1.45625e-09
133.525	1.20319e-10		133.525	2.57319e-09
133.637	1.8986e-10		133.637	6.67721e-10
133.748	5.20133e-11		133.748	4.07232e-09
133.86	4.38477e-11		133.86	9.84278e-10
133.971	2.16594e-11		133.971	7.47005e-10
134.082	1.46608e-10		134.082	1.24496e-09
134.194	7.24282e-10		134.194	3.46693e-09
134.305	3.86819e-10		134.305	4.32429e-09
134.417	9.70789e-10		134.417	2.12912e-09
134.528	2.22508e-10		134.528	3.34702e-09
134.64	2.44665e-10		134.64	4.25686e-09
134.751	5.07555e-11		134.751	5.26372e-09
134.863	4.1783e-10		134.863	2.47826e-09
134.974	2.58518e-10		134.974	2.14463e-09
135.086	8.07618e-10		135.086	3.01205e-09
135.197	1.92173e-10		135.197	3.70868e-09
135.308	5.85971e-10		135.308	4.18959e-09
135.42	2.36534e-10		135.42	3.44346e-09
135.531	7.53653e-12		135.531	2.70957e-09
135.643	2.36564e-10		135.643	1.1434e-09
135.754	4.16932e-10		135.754	9.23676e-10
135.866	2.77415e-10		135.866	1.67858e-09
135.977	7.60878e-10		135.977	7.98363e-10
136.089	7.99575e-10		136.089	1.04156e-09
136.2	2.01915e-10		136.2	2.96975e-09
136.312	9.28945e-10		136.312	8.93654e-10
136.423	7.81904e-11		136.423	1.19548e-09
136.535	4.51669e-10		136.535	3.46719e-09
136.646	2.25743e-10		136.646	1.51177e-09
136.757	2.28026e-10		136.757	5.12231e-09
136.869	3.09714e-11		136.869	4.91283e-09
136.98	2.67018e-10		136.98	6.03784e-09
137.092	1.84508e-10		137.092	1.69127e-09
137.203	1.22245e-09		137.203	6.4902e-09
137.315	3.06916e-11		137.315	2.75232e-09
137.426	8.26989e-10		137.426	2.1997e-09
137.538	5.06453e-10		137.538	2.61234e-09
137.649	2.9373e-10		137.649	4.69614e-09
137.761	2.49199e-11		137.761	5.74037e-10
137.872	1.02112e-10		137.872	4.59618e-09
137.983	7.79678e-11		137.983	5.38195e-10
138.095	2.93737e-11		138.095	2.51244e-09
138.206	4.7907e-10		138.206	1.44903e-09
138.318	5.21456e-11		138.318	5.68019e-10
138.429	2.72048e-10		138.429	7.70204e-10
138.541	1.61058e-09		138.541	3.20675e-09
138.652	1.31465e-09		138.652	1.06704e-09
138.764	1.03477e-10		138.764	3.20531e-09
138.875	1.09262e-10		138.875	2.24351e-09
138.987	1.24589e-10		138.987	9.45662e-10
139.098	6.2938e-10		139.098	1.2184e-09
139.209	5.96402e-10		139.209	1.17224e-09
139.321	2.41004e-10		139.321	2.56914e-09
139.432	4.9727e-10		139.432	1.03787e-09
139.544	7.40545e-11		139.544	2.25962e-09
139.655	1.28496e-09		139.655	1.37516e-10
139.767	2.29375e-10		139.767	1.90493e-09
139.878	3.44204e-10		139.878	6.01274e-10
139.99	7.18828e-10		139.99	3.90473e-09
140.101	2.02535e-10		140.101	1.30937e-09
140.213	2.01408e-10		140.213	6.01467e-11
140.324	5.66595e-10		140.324	1.45603e-09
140.436	1.31718e-09		140.436	2.09019e-09
140.547	1.5892e-09		140.547	3.30324e-10
140.658	2.03831e-10		140.658	8.44103e-11
140.77	5.48084e-10		140.77	1.32715e-09
140.881	3.11602e-09		140.881	4.37346e-11
140.993	1.17685e-09		140.993	9.29167e-11
141.104	2.71613e-11		141.104	1.67783e-09
141.216	4.11687e-10		141.216	3.11458e-10
141.327	2.78493e-11		141.327	4.75018e-10
141.439	5.25382e-11		141.439	2.57779e-09
141.55	2.48027e-11		141.55	2.25531e-09
141.662	1.94432e-10		141.662	1.36168e-12
141.773	1.04632e-09		141.773	1.17413e-09
141.884	1.32869e-10		141.884	2.67479e-09
141.996	3.35276e-10		141.996	7.95645e-10
142.107	2.71164e-10		142.107	9.76012e-10
142.219	3.45304e-10		142.219	9.06013e-10
142.33	1.09583e-10		142.33	4.05921e-10
142.442	3.2875e-10		142.442	3.77727e-10
142.553	3.18492e-10		142.553	4.49884e-10
142.665	6.34482e-10		142.665	1.15222e-10
142.776	1.0091e-10		142.776	2.29298e-09
142.888	1.12467e-09		142.888	8.05125e-10
142.999	6.81259e-10		142.999	3.51119e-10
143.11	3.37316e-10		143.11	5.65087e-10
143.222	4.90652e-10		143.222	2.36486e-09
143.333	9.3417e-10		143.333	4.34595e-10
143.445	1.3753e-09		143.445	1.93686e-09
143.556	3.71618e-10		143.556	1.37972e-09
143.668	1.41889e-09		143.668	2.64095e-09
143.779	1.02661e-09		143.779	1.16651e-10
143.891	8.79767e-10		143.891	3.28246e-10
144.002	4.06434e-10		144.002	1.61673e-10
144.114	7.27422e-10		144.114	6.54355e-10
144.225	1.31139e-10		144.225	1.8694e-09
144.336	9.95508e-13		144.336	9.42091e-10
144.448	5.25784e-11		144.448	4.29671e-11
144.559	8.37475e-11		144.559	8.2649e-11
144.671	2.5609e-10		144.671	2.28382e-10
144.782	1.40895e-09		144.782	3.57391e-10
144.894	1.33083e-10		144.894	7.34731e-10
145.005	8.95797e-10		145.005	6.03702e-10
145.117	6.12735e-11		145.117	7.91072e-11
145.228	3.79032e-10		145.228	3.84365e-09
145.34	2.64591e-09		145.34	9.31159e-10
145.451	1.74257e-09		145.451	1.43963e-09
145.563	1.41451e-09		145.563	9.67568e-10
145.674	3.38844e-10		145.674	1.43909e-09
145.785	4.91639e-10		145.785	2.00629e-12
145.897	8.52707e-10		145.897	1.00147e-09
146.008	2.67889e-11		146.008	9.33449e-10
146.12	9.79066e-10		146.12	1.63838e-09
146.231	5.60712e-10		146.231	3.9696e-09
146.343	2.93597e-10		146.343	1.84967e-09
146.454	1.28088e-09		146.454	1.82281e-09
146.566	8.27645e-11		146.566	2.77471e-09
146.677	1.96114e-10		146.677	1.05792e-09
146.789	3.2852e-10		146.789	3.4115e-10
146.9	8.70005e-10		146.9	5.69015e-10
147.011	6.09762e-10		147.011	1.06118e-09
147.123	8.85519e-10		147.123	9.12993e-10
147.234	1.07706e-09		147.234	8.97157e-10
147.346	1.2821e-10		147.346	9.34283e-10
147.457	2.56588e-10		147.457	1.29862e-09
147.569	1.2594e-09		147.569	8.66161e-10
147.68	6.73786e-10		147.68	2.56048e-09
147.792	2.80484e-09		147.792	4.77531e-09
147.903	1.30486e-09		147.903	3.91092e-09
148.015	2.92152e-09		148.015	4.37482e-09
148.126	5.04159e-10		148.126	2.08066e-09
148.237	6.53462e-10		148.237	3.47456e-09
148.349	2.11892e-11		148.349	1.05512e-09
148.46	1.82662e-09		148.46	2.84801e-09
148.572	4.5052e-10		148.572	4.27024e-09
148.683	7.30697e-10		148.683	2.90954e-09
148.795	2.75144e-09		148.795	5.66329e-09
148.906	3.4127e-09		148.906	1.03951e-09
149.018	6.15824e-10		149.018	3.91965e-09
149.129	1.85399e-10		149.129	3.63957e-09
149.241	6.47582e-10		149.241	2.49755e-09
149.352	2.51112e-10		149.352	5.01869e-10
149.464	2.98354e-09		149.464	1.44069e-10
149.575	9.14407e-10		149.575	2.61261e-09
149.686	8.30062e-11		149.686	1.78284e-09
149.798	1.909e-09		149.798	4.37928e-09
149.909	2.00062e-11		149.909	7.58752e-09
150.021	7.59279e-10		150.021	2.22679e-09
150.132	2.02542e-09		150.132	5.62983e-09
150.244	4.24397e-10		150.244	2.6498e-09
150.355	1.72033e-09		150.355	3.06805e-09
150.467	4.98247e-11		150.467	4.44762e-09
150.578	1.1003e-10		150.578	6.72906e-09
150.69	3.52621e-09		150.69	6.12584e-09
150.801	6.40595e-10		150.801	2.89774e-09
150.912	4.11506e-10		150.912	3.56833e-09
151.024	6.00677e-09		151.024	1.46441e-08
151.135	3.25924e-09		151.135	5.75811e-09
151.247	3.18621e-09		151.247	4.98522e-09
151.358	8.07612e-11		151.358	2.76138e-09
151.47	2.44852e-10		151.47	2.33809e-09
151.581	6.72433e-10		151.581	8.02968e-09
151.693	1.91983e-09		151.693	5.56101e-09
151.804	1.05974e-10		151.804	2.37269e-09
151.916	2.47012e-10		151.916	4.39146e-09
152.027	1.24476e-09		152.027	4.08014e-09
152.138	8.38499e-10		152.138	4.16569e-09
152.25	3.46784e-10		152.25	3.7611e-09
152.361	6.67711e-10		152.361	3.87989e-09
152.473	2.93572e-09		152.473	2.24262e-09
152.584	3.71878e-09		152.584	7.20136e-09
152.696	1.75498e-09		152.696	1.13537e-08
152.807	2.02288e-10		152.807	1.1914e-08
152.919	5.39239e-10		152.919	4.79121e-09
153.03	2.515e-09		153.03	8.4006e-09
153.142	6.69952e-10		153.142	7.49752e-09
153.253	2.31609e-09		153.253	1.77279e-08
153.364	2.57311e-10		153.364	7.89976e-09
153.476	1.3956e-09		153.476	8.51474e-09
153.587	6.18688e-10		153.587	9.72082e-09
153.699	2.34184e-09		153.699	7.13842e-09
153.81	6.32629e-10		153.81	4.81166e-10
153.922	4.28985e-10		153.922	4.9855e-09
154.033	2.85246e-09		154.033	5.82605e-09
154.145	1.2136e-09		154.145	3.67868e-09
154.256	5.55091e-10		154.256	3.97851e-09
154.368	7.44053e-10		154.368	5.77098e-09
154.479	1.08719e-09		154.479	3.78858e-09
154.591	7.43407e-10		154.591	7.73785e-09
154.702	5.49106e-10		154.702	5.39889e-09
154.813	1.13565e-09		154.813	1.11921e-08
154.925	3.46436e-11		154.925	2.88024e-09
155.036	4.59703e-10		155.036	1.33932e-08
155.148	1.33974e-10		155.148	7.62713e-09
155.259	1.13211e-10		155.259	5.4648e-09
155.371	1.20576e-10		155.371	1.4461e-08
155.482	3.79425e-10		155.482	1.16305e-08
155.594	1.74187e-09		155.594	1.18588e-08
155.705	2.92379e-09		155.705	8.4402e-09
155.817	6.22243e-11		155.817	1.02923e-08
155.928	2.35492e-10		155.928	5.32411e-09
156.039	1.9203e-09		156.039	9.6564e-09
156.151	2.69086e-10		156.151	5.59627e-09
156.262	7.3068e-11		156.262	2.0811e-08
156.374	1.9857e-09		156.374	8.87808e-09
156.485	1.28385e-09		156.485	2.33385e-08
156.597	1.03764e-09		156.597	3.10253e-09
156.708	1.0658e-10		156.708	1.3135e-08
156.82	3.39283e-10		156.82	7.86603e-09
156.931	1.02568e-10		156.931	3.43311e-09
157.043	2.5755e-10		157.043	1.56191e-08
157.154	1.79758e-09		157.154	2.93964e-09
157.265	6.31251e-10		157.265	8.13395e-09
157.377	2.01644e-09		157.377	6.70996e-09
157.488	8.15631e-11		157.488	6.83883e-09
157.6	4.72245e-09		157.6	5.42438e-09
157.711	1.16057e-09		157.711	1.38136e-08
157.823	2.48543e-09		157.823	7.7031e-09
157.934	5.65543e-09		157.934	1.28006e-08
158.046	3.34198e-09		158.046	3.58102e-09
158.157	2.351e-09		158.157	9.88073e-09
158.269	2.555e-09		158.269	1.17288e-08
158.38	2.13658e-09		158.38	1.07614e-08
158.492	9.69062e-10		158.492	9.0921e-09
158.603	3.52108e-09		158.603	2.22971e-08
158.714	3.68686e-10		158.714	1.5731e-08
158.826	2.85722e-10		158.826	4.99709e-09
158.937	1.9518e-09		158.937	9.96024e-09
159.049	3.0852e-09		159.049	1.12896e-08
159.16	4.12107e-09		159.16	5.35588e-09
159.272	3.15879e-10		159.272	9.44237e-09
159.383	8.43203e-10		159.383	5.62867e-09
159.495	1.33407e-09		159.495	5.91542e-09
159.606	3.08672e-09		159.606	1.75935e-09
159.718	2.5264e-09		159.718	1.72463e-08
159.829	1.63447e-09		159.829	1.8485e-09
159.94	5.52027e-10		159.94	7.70695e-09
160.052	7.64645e-10		160.052	1.39746e-08
160.163	5.46632e-10		160.163	4.31812e-09
160.275	8.42386e-10		160.275	1.06911e-08
160.386	4.78552e-10		160.386	3.72848e-09
160.498	1.23476e-09		160.498	1.36435e-08
160.609	8.35967e-10		160.609	6.52091e-09
160.721	4.11211e-10		160.721	8.72778e-09
160.832	5.02312e-10		160.832	5.51011e-09
160.944	5.84159e-11		160.944	1.00036e-08
161.055	4.0517e-10		161.055	1.22669e-08
161.166	2.12682e-09		161.166	6.85754e-09
161.278	7.96629e-10		161.278	2.11663e-08
161.389	3.81879e-10		161.389	2.10508e-09
161.501	1.7604e-09		161.501	7.31382e-09
161.612	1.01014e-09		161.612	8.25885e-09
161.724	1.89464e-10		161.724	2.81354e-09
161.835	9.41842e-10		161.835	2.98775e-09
161.947	1.89398e-09		161.947	1.18831e-08
162.058	1.16341e-09		162.058	2.91116e-09
162.17	3.49774e-09		162.17	3.18402e-09
162.281	1.1323e-09		162.281	4.04143e-09
162.392	3.81078e-10		162.392	1.17702e-08
162.504	4.46023e-10		162.504	2.72899e-09
162.615	3.54959e-09		162.615	1.25141e-09
162.727	2.46234e-09		162.727	1.25423e-08
162.838	6.47311e-10		162.838	4.73783e-09
162.95	8.71113e-10		162.95	7.06353e-09
163.061	2.35057e-09		163.061	2.99761e-09
163.173	2.49687e-10		163.173	1.11958e-08
163.284	9.84936e-10		163.284	3.95146e-09
163.396	8.95384e-09		163.396	8.63423e-09
163.507	6.87749e-09		163.507	1.47516e-08
163.619	3.61733e-11		163.619	5.84871e-09
163.73	2.68762e-09		163.73	6.94402e-09
163.841	7.68886e-10		163.841	1.11173e-08
163.953	6.70097e-10		163.953	4.58462e-09
164.064	1.67346e-09		164.064	4.5107e-09
164.176	1.18574e-09		164.176	3.4976e-09
164.287	1.20265e-09		164.287	4.61816e-09
164.399	1.0706e-09		164.399	6.61654e-09
164.51	3.45082e-11		164.51	1.21379e-09
164.622	1.10126e-09		164.622	3.94907e-09
164.733	4.59459e-09		164.733	3.70788e-09
164.845	2.34246e-09		164.845	9.74131e-09
164.956	3.85855e-11		164.956	5.27655e-09
165.067	9.19741e-11		165.067	4.39861e-09
165.179	6.41438e-10		165.179	3.61143e-09
165.29	1.59654e-09		165.29	7.81318e-09
165.402	2.04789e-09		165.402	4.61699e-09
165.513	1.22267e-09		165.513	3.37513e-09
165.625	5.95703e-10		165.625	1.28929e-08
165.736	1.06893e-09		165.736	6.50962e-09
165.848	1.58457e-09		165.848	6.87682e-09
165.959	1.20869e-09		165.959	1.25283e-08
166.071	3.52848e-10		166.071	6.07095e-09
166.182	4.30384e-10		166.182	9.32134e-09
166.293	4.75182e-10		166.293	3.56522e-09
166.405	2.19749e-09		166.405	3.14107e-09
166.516	5.16907e-10		166.516	9.29045e-09
166.628	5.62409e-09		166.628	2.07033e-09
166.739	1.23339e-09		166.739	2.20916e-09
166.851	2.62832e-11		166.851	1.01491e-08
166.962	3.53487e-09		166.962	2.37097e-09
167.074	3.78707e-09		167.074	2.84191e-09
167.185	4.84677e-10		167.185	4.5546e-09
167.297	2.01236e-09		167.297	2.00712e-09
167.408	1.7007e-09		167.408	2.79306e-09
167.519	1.89365e-09		167.519	2.6081e-09
167.631	6.13428e-09		167.631	3.42955e-09
167.742	4.96476e-10		167.742	2.27901e-09
167.854	7.94357e-10		167.854	4.55315e-09
167.965	2.17971e-09		167.965	4.04122e-09
168.077	2.3811e-09		168.077	1.57029e-08
168.188	1.00863e-09		168.188	6.02116e-09
168.3	1.25869e-09		168.3	2.40353e-09
168.411	1.0556e-09		168.411	2.16126e-09
168.523	8.38628e-11		168.523	6.47392e-09
168.634	1.10255e-08		168.634	5.65106e-09
168.746	8.26866e-10		168.746	6.58e-09
168.857	1.88267e-10		168.857	9.98899e-09
168.968	2.17354e-09		168.968	5.94628e-11
169.08	2.30805e-09		169.08	4.69504e-09
169.191	6.7202e-10		169.191	1.37774e-09
169.303	9.04149e-10		169.303	2.95516e-10
169.414	2.41657e-09		169.414	1.01775e-10
169.526	3.08981e-09		169.526	1.4854e-09
169.637	2.06908e-09		169.637	6.41141e-09
169.749	1.76434e-09		169.749	6.9888e-09
169.86	1.1254e-09		169.86	2.1052e-09
169.972	5.21067e-09		169.972	2.44557e-09
170.083	1.1932e-10		170.083	3.71983e-09
170.194	1.46085e-10		170.194	6.55388e-09
170.306	5.5292e-10		170.306	4.9767e-09
170.417	9.96772e-10		170.417	2.10151e-09
170.529	1.64651e-09		170.529	4.04557e-09
170.64	1.41425e-09		170.64	9.92179e-09
170.752	4.65306e-10		170.752	2.66686e-09
170.863	1.65125e-09		170.863	9.20457e-10
170.975	6.6225e-10		170.975	1.99344e-09
171.086	3.32193e-09		171.086	3.05925e-09
171.198	5.45261e-09		171.198	5.71216e-09
171.309	2.64748e-09		171.309	4.19435e-09
171.42	6.29746e-11		171.42	2.50522e-09
171.532	7.54649e-10		171.532	5.44625e-09
171.643	2.04506e-09		171.643	8.90682e-10
171.755	7.62202e-10		171.755	5.37436e-10
171.866	2.16737e-09		171.866	4.19611e-09
171.978	6.46182e-09		171.978	2.36936e-09
172.089	5.93862e-11		172.089	6.52461e-10
172.201	1.18733e-09		172.201	8.10289e-09
172.312	1.33637e-09		172.312	2.84939e-09
172.424	5.02764e-09		172.424	3.36259e-09
172.535	3.3277e-09		172.535	3.24977e-09
172.647	1.3099e-08		172.647	1.44322e-09
172.758	7.64306e-10		172.758	9.69798e-10
172.869	1.25514e-10		172.869	6.72344e-10
172.981	4.41706e-09		172.981	6.88385e-09
173.092	3.28174e-11		173.092	3.95487e-09
173.204	5.89693e-09		173.204	1.26596e-09
173.315	4.30159e-10		173.315	3.10789e-10
173.427	7.64207e-10		173.427	1.23698e-09
173.538	8.16433e-10		173.538	1.36518e-09
173.65	3.41102e-09		173.65	1.764e-09
173.761	8.36208e-10		173.761	2.75633e-09
173.873	3.4281e-09		173.873	4.19034e-09
173.984	2.53554e-09		173.984	4.75768e-09
174.095	8.17277e-10		174.095	2.23222e-09
174.207	7.4983e-10		174.207	2.10223e-09
174.318	3.37451e-09		174.318	1.11848e-08
174.43	4.33373e-09		174.43	2.14607e-09
174.541	5.24066e-09		174.541	2.27566e-09
174.653	7.7262e-10		174.653	1.86622e-09
174.764	9.22543e-10		174.764	2.4849e-09
174.876	1.50364e-10		174.876	9.13159e-10
174.987	5.26896e-09		174.987	1.01195e-11
175.099	1.1884e-10		175.099	3.47913e-09
175.21	4.57504e-09		175.21	5.86835e-09
175.321	1.13005e-09		175.321	1.66189e-09
175.433	4.98154e-10		175.433	2.37752e-09
175.544	8.60274e-10		175.544	4.5782e-11
175.656	1.91862e-09		175.656	3.05544e-09
175.767	2.29434e-10		175.767	5.32573e-10
175.879	1.01643e-09		175.879	1.61279e-09
175.99	2.70413e-09		175.99	7.79548e-10
176.102	2.4087e-10		176.102	1.47027e-09
176.213	3.91794e-09		176.213	4.93699e-10
176.325	2.11054e-10		176.325	1.66383e-09
176.436	6.65349e-10		176.436	6.8503e-10
176.547	1.35032e-09		176.547	6.51557e-09
176.659	2.24978e-10		176.659	7.15898e-09
176.77	4.38915e-10		176.77	2.11856e-09
176.882	3.37948e-10		176.882	6.30982e-09
176.993	2.53652e-09		176.993	2.49626e-09
177.105	8.53379e-10		177.105	2.48976e-09
177.216	2.47868e-09		177.216	9.52778e-09
177.328	1.64312e-09		177.328	2.73674e-09
177.439	3.5157e-09		177.439	3.20009e-09
177.551	1.28903e-09		177.551	6.41432e-09
177.662	2.27756e-11		177.662	1.22487e-09
177.774	7.35347e-10		177.774	3.80169e-09
177.885	3.48822e-10		177.885	6.09943e-09
177.996	1.66375e-09		177.996	9.42516e-10
178.108	1.36728e-09		178.108	1.02132e-09
178.219	7.43685e-10		178.219	1.92978e-09
178.331	1.45533e-09		178.331	3.53293e-09
178.442	2.34726e-09		178.442	5.66835e-11
178.554	5.1552e-10		178.554	5.38717e-09
178.665	1.81576e-09		178.665	3.35242e-09
178.777	1.72975e-09		178.777	1.03847e-09
178.888	3.63207e-10		178.888	2.67396e-09
179	1.75913e-09		179	6.40581e-09
179.111	1.81882e-09		179.111	4.33204e-09
179.222	1.09869e-09		179.222	2.76849e-09
179.334	5.68767e-10		179.334	1.69496e-08
179.445	5.52503e-09		179.445	3.26846e-09
179.557	8.27633e-10		179.557	2.15592e-09
179.668	9.6665e-10		179.668	3.38848e-09
179.78	9.66138e-10		179.78	9.01796e-09
179.891	1.82638e-09		179.891	4.12656e-09
180.003	1.50849e-09		180.003	3.62844e-09
180.114	1.66521e-09		180.114	3.68744e-09
180.226	2.73932e-09		180.226	1.40616e-08
180.337	2.92523e-10		180.337	2.6357e-09
180.448	3.66663e-10		180.448	4.39523e-09
180.56	4.04536e-10		180.56	7.30016e-09
180.671	4.29202e-09		180.671	9.12237e-09
180.783	3.70544e-09		180.783	7.50412e-09
180.894	3.75762e-09		180.894	4.01407e-09
181.006	1.80361e-09		181.006	5.97443e-09
181.117	4.6073e-10		181.117	6.83038e-09
181.229	5.52664e-10		181.229	2.55437e-09
181.34	1.47703e-09		181.34	1.08336e-08
181.452	2.40084e-09		181.452	1.45269e-08
181.563	3.28309e-09		181.563	6.83383e-09
181.675	1.39152e-09		181.675	1.15078e-08
181.786	5.02024e-09		181.786	5.31123e-09
181.897	1.36673e-09		181.897	7.93104e-09
182.009	1.00053e-10		182.009	9.11191e-09
182.12	2.20481e-09		182.12	1.95164e-08
182.232	3.56849e-09		182.232	1.43259e-08
182.343	6.05283e-10		182.343	8.67891e-09
182.455	2.71231e-11		182.455	7.37572e-09
182.566	3.83162e-10		182.566	1.19735e-08
182.678	3.72127e-10		182.678	1.37589e-08
182.789	1.45706e-09		182.789	8.56414e-09
182.901	4.63999e-09		182.901	4.66081e-09
183.012	1.8843e-09		183.012	1.47573e-08
183.123	2.3595e-09		183.123	1.24073e-08
183.235	1.54481e-10		183.235	7.91894e-09
183.346	1.38789e-09		183.346	5.44955e-09
183.458	9.43513e-10		183.458	1.4408e-08
183.569	4.19766e-09		183.569	7.97562e-09
183.681	1.58376e-09		183.681	1.06532e-08
183.792	7.00167e-09		183.792	1.02022e-08
183.904	9.72953e-10		183.904	1.02599e-08
184.015	7.33434e-10		184.015	8.46054e-09
184.127	5.36335e-10		184.127	2.54472e-08
184.238	1.21994e-09		184.238	1.28853e-08
184.349	5.64614e-10		184.349	2.48932e-08
184.461	3.72894e-09		184.461	2.8795e-08
184.572	3.53457e-10		184.572	3.44776e-08
184.684	1.79824e-09		184.684	1.40227e-08
184.795	2.82261e-10		184.795	9.30677e-09
184.907	1.31366e-10		184.907	9.51821e-09
185.018	1.717e-09		185.018	2.71304e-08
185.13	9.23588e-10		185.13	1.94091e-08
185.241	4.19181e-09		185.241	1.5387e-08
185.353	5.85942e-10		185.353	2.93177e-08
185.464	6.60121e-10		185.464	9.76344e-09
185.575	2.66549e-10		185.575	1.4981e-08
185.687	4.57305e-09		185.687	1.94111e-08
185.798	6.50111e-10		185.798	1.41297e-08
185.91	1.52414e-09		185.91	1.4612e-08
186.021	8.60762e-09		186.021	2.40497e-08
186.133	4.26317e-09		186.133	4.0731e-08
186.244	2.38943e-09		186.244	3.72041e-08
186.356	2.93803e-11		186.356	4.19391e-08
186.467	6.54995e-09		186.467	2.22654e-08
186.579	5.5572e-10		186.579	1.9473e-08
186.69	1.01364e-09		186.69	3.45941e-08
186.802	6.21449e-10		186.802	4.26742e-08
186.913	8.80564e-10		186.913	4.05356e-08
187.024	1.41472e-09		187.024	1.83982e-08
187.136	2.63507e-11		187.136	3.27461e-08
187.247	6.67813e-10		187.247	2.6542e-08
187.359	1.79634e-10		187.359	4.08782e-08
187.47	2.15832e-09		187.47	4.3206e-08
187.582	1.21041e-09		187.582	2.60845e-08
187.693	2.58795e-09		187.693	2.09695e-08
187.805	2.72169e-12		187.805	4.04655e-08
187.916	4.45495e-10		187.916	2.33805e-08
188.028	7.5992e-09		188.028	2.73666e-08
188.139	1.856e-09		188.139	2.7655e-08
188.25	6.83417e-10		188.25	2.38063e-08
188.362	1.94028e-09		188.362	3.87497e-08
188.473	3.14619e-09		188.473	2.90337e-08
188.585	1.61837e-09		188.585	2.92621e-08
188.696	1.56632e-09		188.696	3.71901e-08
188.808	8.74359e-10		188.808	3.15752e-08
188.919	4.15299e-09		188.919	3.66818e-08
189.031	1.64735e-09		189.031	4.06285e-08
189.142	1.94074e-09		189.142	4.03537e-08
189.254	1.62661e-09		189.254	4.98632e-08
189.365	2.66754e-09		189.365	3.3657e-08
189.476	4.7044e-09		189.476	3.85975e-08
189.588	5.11574e-10		189.588	4.28469e-08
189.699	2.65008e-09		189.699	4.50843e-08
189.811	4.08836e-09		189.811	5.92283e-08
189.922	6.30148e-09		189.922	4.18391e-08
190.034	2.76034e-09		190.034	4.20024e-08
190.145	6.89433e-10		190.145	3.30552e-08
190.257	3.68294e-09		190.257	3.97723e-08
190.368	6.1689e-09		190.368	4.04895e-08
190.48	1.62796e-09		190.48	6.07092e-08
190.591	3.62806e-09		190.591	3.48184e-08
190.703	1.37219e-09		190.703	5.17784e-08
190.814	2.64452e-09		190.814	3.32584e-08
190.925	3.16872e-09		190.925	2.04999e-08
191.037	1.22509e-09		191.037	3.17972e-08
191.148	3.10494e-09		191.148	4.46625e-08
191.26	1.1789e-09		191.26	4.57593e-08
191.371	7.67181e-09		191.371	6.44313e-08
191.483	3.82946e-09		191.483	5.51045e-08
191.594	5.79999e-10		191.594	6.78882e-08
191.706	5.703e-10		191.706	6.09141e-08
191.817	2.03406e-09		191.817	4.04469e-08
191.929	4.59152e-09		191.929	3.57953e-08
192.04	4.54726e-11		192.04	5.80338e-08
192.151	1.50498e-09		192.151	5.97646e-08
192.263	2.9034e-09		192.263	5.68043e-08
192.374	1.20722e-09		192.374	5.33358e-08
192.486	7.61024e-09		192.486	4.81755e-08
192.597	6.09653e-09		192.597	5.55571e-08
192.709	2.952e-10		192.709	7.01614e-08
192.82	2.60715e-10		192.82	4.22957e-08
192.932	5.16729e-09		192.932	3.67437e-08
193.043	9.38599e-10		193.043	3.46927e-08
193.155	2.60257e-09		193.155	3.27624e-08
193.266	2.39961e-09		193.266	4.09714e-08
193.377	2.30008e-10		193.377	3.69183e-08
193.489	3.01695e-09		193.489	4.34685e-08
193.6	3.19893e-10		193.6	3.92661e-08
193.712	3.29206e-09		193.712	4.71201e-08
193.823	5.72554e-09		193.823	5.06486e-08
193.935	8.26982e-09		193.935	4.31388e-08
194.046	3.30811e-09		194.046	5.2226e-08
194.158	6.23963e-10		194.158	8.05749e-08
194.269	1.94664e-09		194.269	5.27884e-08
194.381	3.58886e-09		194.381	5.4378e-08
194.492	3.43848e-09		194.492	7.16969e-08
194.603	1.40856e-09		194.603	7.14468e-08
194.715	8.67157e-11		194.715	5.49956e-08
194.826	1.03971e-09		194.826	4.13889e-08
194.938	7.13643e-10		194.938	4.34207e-08
195.049	1.32727e-09		195.049	4.91666e-08
195.161	4.37269e-10		195.161	8.6163e-08
195.272	8.19596e-10		195.272	5.75094e-08
195.384	1.18693e-09		195.384	8.2093e-08
195.495	4.25346e-10		195.495	4.92946e-08
195.607	1.50278e-10		195.607	6.30716e-08
195.718	6.85091e-10		195.718	4.63498e-08
195.83	1.11046e-09		195.83	7.29454e-08
195.941	4.17569e-09		195.941	4.3471e-08
196.052	4.32915e-09		196.052	7.12671e-08
196.164	1.54961e-09		196.164	6.32933e-08
196.275	3.97727e-09		196.275	5.34857e-08
196.387	2.15424e-09		196.387	5.54194e-08
196.498	3.74526e-09		196.498	2.86256e-08
196.61	2.50713e-09		196.61	5.33909e-08
196.721	1.45982e-09		196.721	5.46728e-08
196.833	3.58498e-10		196.833	5.14451e-08
196.944	4.36552e-10		196.944	9.64272e-08
197.056	1.09621e-09		197.056	7.15434e-08
197.167	1.91502e-09		197.167	8.78037e-08
197.278	2.35215e-09		197.278	4.47897e-08
197.39	3.16581e-10		197.39	4.87158e-08
197.501	1.06898e-09		197.501	5.55583e-08
197.613	7.59342e-11		197.613	6.34714e-08
197.724	1.13078e-09		197.724	3.34752e-08
197.836	8.6441e-10		197.836	4.75984e-08
197.947	5.44778e-11		197.947	5.74724e-08
198.059	8.60244e-10		198.059	3.98125e-08
198.17	5.61177e-09		198.17	4.52848e-08
198.282	1.14684e-09		198.282	3.33825e-08
198.393	7.58291e-10		198.393	4.12431e-08
198.504	1.70173e-09		198.504	3.77592e-08
198.616	9.31856e-09		198.616	4.7965e-08
198.727	1.83206e-09		198.727	4.35366e-08
198.839	8.44129e-12		198.839	4.49653e-08
198.95	3.70926e-09		198.95	5.14387e-08
199.062	2.10216e-09		199.062	4.44341e-08
199.173	2.47474e-09		199.173	7.60169e-08
199.285	1.1435e-09		199.285	5.79479e-08
199.396	3.59953e-09		199.396	6.04076e-08
199.508	1.58441e-09		199.508	5.29084e-08
199.619	4.96089e-09		199.619	5.53673e-08
199.73	3.22426e-10		199.73	5.55839e-08
199.842	1.16424e-10		199.842	3.60133e-08
199.953	7.39028e-10		199.953	3.74016e-08
200.065	2.2073e-09		200.065	3.91263e-08
200.176	7.44196e-09		200.176	2.3599e-08
200.288	5.22143e-10		200.288	2.80146e-08
200.399	3.78394e-10		200.399	2.12991e-08
200.511	2.80531e-10		200.511	2.65888e-08
200.622	3.31776e-10		200.622	3.6011e-08
200.734	1.06448e-09		200.734	3.27633e-08
200.845	4.29407e-11		200.845	3.9004e-08
200.957	5.14928e-11		200.957	2.54511e-08
201.068	1.65307e-09		201.068	2.0091e-08
201.179	2.20877e-10		201.179	3.35685e-08
201.291	1.71434e-09		201.291	3.28715e-08
201.402	4.6444e-10		201.402	4.04637e-08
201.514	1.79353e-09		201.514	6.06562e-08
201.625	7.76003e-10		201.625	3.6562e-08
201.737	1.42126e-09		201.737	3.10155e-08
201.848	2.0866e-09		201.848	3.34142e-08
201.96	2.85227e-10		201.96	2.58162e-08
202.071	7.74734e-10		202.071	2.30053e-08
202.183	2.70391e-10		202.183	1.41349e-08
202.294	3.37699e-09		202.294	1.97747e-08
202.405	1.42343e-11		202.405	1.93359e-08
202.517	1.52034e-10		202.517	1.79173e-08
202.628	5.58709e-10		202.628	1.80004e-08
202.74	1.49575e-09		202.74	1.29604e-08
202.851	2.09946e-09		202.851	8.99716e-09
202.963	2.97576e-09		202.963	1.57269e-08
203.074	3.10862e-09		203.074	1.62345e-08
203.186	3.60454e-09		203.186	1.54895e-08
203.297	1.69001e-09		203.297	2.1033e-08
203.409	6.10913e-10		203.409	1.40756e-08
203.52	3.72972e-09		203.52	5.35333e-09
203.631	1.65327e-09		203.631	1.12065e-08
203.743	1.66266e-10		203.743	1.72802e-08
203.854	2.48616e-11		203.854	1.50501e-08
203.966	4.6494e-10		203.966	2.54228e-08
204.077	2.82056e-10		204.077	1.2841e-08
204.189	1.93052e-09		204.189	1.40407e-08
204.3	1.25079e-09		204.3	1.55842e-08
204.412	1.43807e-09		204.412	7.5648e-09
204.523	4.08048e-10		204.523	9.40385e-09
204.635	1.12892e-09		204.635	7.40446e-09
204.746	3.60592e-10		204.746	6.87149e-09
204.858	1.27857e-09		204.858	1.13773e-08
204.969	2.78908e-10		204.969	1.64419e-08
205.08	2.10165e-10		205.08	9.50255e-09
205.192	4.37431e-09		205.192	3.98582e-09
205.303	1.9389e-09		205.303	2.39288e-09
205.415	4.1515e-10		205.415	3.01063e-09
205.526	2.94456e-09		205.526	1.42e-09
205.638	2.71777e-09		205.638	2.11568e-09
205.749	4.07368e-10		205.749	3.76568e-09
205.861	2.24399e-09		205.861	2.73365e-09
205.972	1.79711e-10		205.972	4.81432e-09
206.084	7.4674e-11		206.084	5.6568e-09
206.195	2.1472e-10		206.195	4.50338e-09
206.306	7.47677e-10		206.306	3.6654e-09
206.418	2.29253e-09		206.418	3.19269e-09
206.529	1.7666e-10		206.529	2.81508e-09
206.641	1.81506e-10		206.641	1.23858e-09
206.752	4.29012e-10		206.752	3.66614e-09
206.864	6.61907e-10		206.864	4.72028e-09
206.975	2.28513e-10		206.975	2.29345e-09
207.087	2.90392e-10		207.087	3.51502e-10
207.198	1.85452e-09		207.198	8.50359e-10
207.31	6.9469e-10		207.31	8.43097e-10
207.421	9.9e-10		207.421	4.12874e-09
207.532	1.44695e-09		207.532	2.28747e-09
207.644	1.42809e-09		207.644	7.08922e-10
207.755	1.25866e-09		207.755	9.12303e-10
207.867	1.88306e-09		207.867	1.99603e-09
207.978	3.41174e-10		207.978	1.16607e-10
208.09	1.592e-09		208.09	1.26657e-09
208.201	5.07521e-09		208.201	5.42152e-10
208.313	3.32685e-10		208.313	9.09466e-10
208.424	1.2166e-09		208.424	4.5797e-10
208.536	2.37927e-10		208.536	1.32303e-09
208.647	7.98665e-10		208.647	8.57477e-10
208.758	1.15906e-09		208.758	3.7652e-10
208.87	3.25709e-10		208.87	1.51345e-09
208.981	1.43561e-09		208.981	1.15865e-10
209.093	3.07565e-10		209.093	2.22027e-09
209.204	1.78205e-09		209.204	1.71071e-10
209.316	1.15346e-09		209.316	3.84077e-10
209.427	8.29047e-10		209.427	1.37658e-09
209.539	7.59133e-10		209.539	9.79377e-10
209.65	6.3116e-10		209.65	5.12826e-10
209.762	4.19305e-10		209.762	1.5516e-09
209.873	1.29775e-09		209.873	3.74168e-10
209.985	5.97156e-10		209.985	1.43769e-09
210.096	8.22156e-10		210.096	2.40087e-09
210.207	1.39769e-10		210.207	1.51721e-09
210.319	9.55051e-12		210.319	8.25184e-11
210.43	1.95846e-09		210.43	2.25384e-09
210.542	2.08871e-09		210.542	4.00408e-09
210.653	1.17659e-09		210.653	3.85777e-09
210.765	2.43809e-10		210.765	6.81623e-09
210.876	2.71234e-11		210.876	8.82056e-09
210.988	1.34812e-09		210.988	3.04116e-09
211.099	1.0465e-09		211.099	9.45675e-10
211.211	1.32333e-09		211.211	3.01584e-09
211.322	1.28262e-09		211.322	9.06164e-09
211.433	5.95936e-10		211.433	1.43707e-09
211.545	4.12689e-12		211.545	2.64918e-09
211.656	1.61612e-09		211.656	1.13221e-08
211.768	7.05045e-10		211.768	9.29468e-09
211.879	8.68015e-10		211.879	3.84559e-09
211.991	1.77147e-10		211.991	9.95854e-10
212.102	4.72987e-10		212.102	6.99758e-10
212.214	2.75362e-09		212.214	4.56783e-09
212.325	1.02009e-09		212.325	5.00686e-09
212.437	3.9536e-10		212.437	6.55073e-09
212.548	1.05368e-09		212.548	1.17004e-08
212.659	4.68387e-09		212.659	1.34979e-08
212.771	1.7972e-09		212.771	6.00602e-09
212.882	3.35586e-10		212.882	1.09094e-08
212.994	1.20734e-09		212.994	3.70713e-09
213.105	2.31251e-10		213.105	3.45839e-09
213.217	2.01713e-09		213.217	2.59911e-09
213.328	1.33412e-09		213.328	6.28595e-09
213.44	1.80274e-09		213.44	9.75096e-09
213.551	2.85715e-10		213.551	1.0329e-08
213.663	1.0621e-09		213.663	6.98377e-09
213.774	1.66584e-09		213.774	7.48805e-10
213.886	2.00621e-09		213.886	7.50106e-10
213.997	1.77722e-10		213.997	6.23624e-10
214.108	1.62316e-09		214.108	7.36051e-09
214.22	8.16809e-10		214.22	8.21808e-09
214.331	1.34658e-10		214.331	9.05253e-09
214.443	1.91438e-09		214.443	4.4991e-09
214.554	2.87429e-10		214.554	4.36357e-09
214.666	8.4547e-11		214.666	2.43642e-09
214.777	1.52466e-09		214.777	3.88589e-09
214.889	9.79133e-10		214.889	3.50831e-09
215	1.23542e-10		215	9.29374e-09
215.112	5.29796e-10		215.112	1.29051e-08
215.223	1.02458e-09		215.223	1.91672e-08
215.334	2.2705e-10		215.334	1.46483e-08
215.446	6.59809e-10		215.446	9.63048e-09
215.557	6.25293e-11		215.557	4.8209e-09
215.669	9.76199e-10		215.669	3.49806e-09
215.78	1.68575e-10		215.78	6.86672e-09
215.892	9.23674e-10		215.892	4.98782e-09
216.003	1.32849e-09		216.003	1.47721e-08
216.115	1.68486e-09		216.115	1.86368e-08
216.226	1.31767e-09		216.226	1.67326e-08
216.338	2.61314e-10		216.338	3.81619e-09
216.449	1.11564e-09		216.449	4.93803e-09
216.56	7.16749e-10		216.56	1.80138e-09
216.672	4.48269e-10		216.672	8.90045e-09
216.783	5.15964e-10		216.783	1.05513e-08
216.895	2.72037e-09		216.895	1.34336e-08
217.006	2.89104e-09		217.006	1.67084e-08
217.118	5.27193e-10		217.118	1.13649e-08
217.229	1.24548e-10		217.229	7.31608e-09
217.341	3.30441e-10		217.341	5.50301e-09
217.452	5.70174e-10		217.452	1.70775e-09
217.564	1.20808e-09		217.564	8.97255e-09
217.675	3.9453e-11		217.675	2.28798e-08
217.786	2.11198e-10		217.786	2.73755e-08
217.898	1.0589e-10		217.898	1.46786e-08
218.009	1.08363e-10		218.009	2.03636e-08
218.121	2.18194e-10		218.121	1.25977e-08
218.232	7.39745e-10		218.232	2.20658e-09
218.344	1.07709e-09		218.344	1.07992e-09
218.455	8.50972e-10		218.455	1.23097e-09
218.567	6.90741e-11		218.567	8.97961e-09
218.678	4.0569e-11		218.678	2.05893e-08
218.79	1.99038e-10		218.79	1.84345e-08
218.901	8.4017e-11		218.901	1.16824e-08
219.013	1.38926e-09		219.013	6.83917e-09
219.124	9.7886e-10		219.124	1.64602e-09
219.235	1.72994e-09		219.235	2.16136e-09
219.347	5.09906e-11		219.347	4.17616e-09
219.458	7.63808e-11		219.458	6.75161e-09
219.57	1.37348e-09		219.57	1.25779e-08
219.681	2.31317e-09		219.681	2.15338e-08
219.793	2.16594e-11		219.793	1.48801e-08
219.904	1.65582e-09		219.904	5.6722e-09
220.016	1.35221e-09		220.016	3.39202e-09
220.127	2.41934e-10		220.127	1.53242e-09
220.239	2.05261e-09		220.239	4.83151e-09
220.35	3.73407e-10		220.35	1.62941e-08
220.461	4.5777e-10		220.461	2.05479e-08
220.573	3.09764e-10		220.573	2.30026e-08
220.684	7.76349e-10		220.684	1.6331e-08
220.796	6.47514e-10		220.796	1.21106e-08
220.907	2.11233e-09		220.907	4.27329e-09
221.019	1.33562e-09		221.019	5.7954e-10
221.13	3.37028e-09		221.13	5.05374e-09
221.242	5.72424e-09		221.242	1.15201e-08
221.353	2.19531e-09		221.353	1.21579e-08
221.465	1.32393e-09		221.465	2.44572e-08
221.576	6.77173e-10		221.576	1.40589e-08
221.687	1.92049e-09		221.687	8.90118e-09
221.799	6.76471e-10		221.799	1.77593e-09
221.91	1.4382e-09		221.91	1.3452e-09
222.022	2.953e-10		222.022	1.33505e-08
222.133	1.48975e-09		222.133	1.83016e-08
222.245	7.38468e-10		222.245	1.33427e-08
222.356	8.09691e-10		222.356	1.5492e-08
222.468	1.39879e-10		222.468	9.44381e-09
222.579	1.90032e-09		222.579	8.14905e-09
[truncated: 2,098 more rows]

## Sheet: Fig2a
NI diamond			NV dimaond
			Dose=2x10^11 N+/cm^2			Dose=1x10^12 N+/cm^2			Dose=5x10^12 N+/cm^2			Dose=2x10^13 N+/cm^2
time-axis	y-axis		time-axis	y-axis		time-axis	y-axis		time-axis	y-axis		time-axis	y-axis
-0.403978	-3.79361e-06		-0.37955	-7.72663e-08		-0.403978	-2.77107e-06		-0.403978	-3.06554e-06		-0.403978	1.50443e-06
-0.402883	-3.61443e-06		-0.378404	-7.04349e-08		-0.402883	-2.64295e-06		-0.402883	-2.91211e-06		-0.402883	1.43021e-06
-0.401788	-3.43526e-06		-0.377257	-5.16439e-08		-0.401788	-2.51483e-06		-0.401788	-2.75868e-06		-0.401788	1.35598e-06
-0.400693	-3.25609e-06		-0.376111	-2.54936e-08		-0.400693	-2.38671e-06		-0.400693	-2.60525e-06		-0.400693	1.28176e-06
-0.399597	-3.07691e-06		-0.374965	1.8737e-09		-0.399597	-2.25859e-06		-0.399597	-2.45182e-06		-0.399597	1.20754e-06
-0.398502	-2.89774e-06		-0.373818	2.4551e-08		-0.398502	-2.13048e-06		-0.398502	-2.29839e-06		-0.398502	1.13331e-06
-0.397407	-2.71857e-06		-0.372672	3.85163e-08		-0.397407	-2.00236e-06		-0.397407	-2.14496e-06		-0.397407	1.05909e-06
-0.396312	-2.5394e-06		-0.371526	4.26403e-08		-0.396312	-1.87424e-06		-0.396312	-1.99153e-06		-0.396312	9.84867e-07
-0.395217	-2.36022e-06		-0.370379	3.87491e-08		-0.395217	-1.74612e-06		-0.395217	-1.8381e-06		-0.395217	9.10644e-07
-0.394121	-2.18105e-06		-0.369233	3.07554e-08		-0.394121	-1.618e-06		-0.394121	-1.68467e-06		-0.394121	8.3642e-07
-0.393026	-2.00188e-06		-0.368087	2.31729e-08		-0.393026	-1.48988e-06		-0.393026	-1.53124e-06		-0.393026	7.62197e-07
-0.391931	-1.8227e-06		-0.36694	1.94903e-08		-0.391931	-1.36176e-06		-0.391931	-1.37781e-06		-0.391931	6.87974e-07
-0.390836	-1.64353e-06		-0.365794	2.09557e-08		-0.390836	-1.23364e-06		-0.390836	-1.22438e-06		-0.390836	6.1375e-07
-0.38974	-1.46436e-06		-0.364648	2.62007e-08		-0.38974	-1.10552e-06		-0.38974	-1.07095e-06		-0.38974	5.39527e-07
-0.388645	-1.28518e-06		-0.363501	3.18132e-08		-0.388645	-9.77402e-07		-0.388645	-9.17515e-07		-0.388645	4.65303e-07
-0.38755	-1.10601e-06		-0.362355	3.36058e-08		-0.38755	-8.49282e-07		-0.38755	-7.64084e-07		-0.38755	3.9108e-07
-0.386455	-9.26838e-07		-0.361209	2.81481e-08		-0.386455	-7.21163e-07		-0.386455	-6.10653e-07		-0.386455	3.16857e-07
-0.38536	-7.47665e-07		-0.360062	1.40664e-08		-0.38536	-5.93044e-07		-0.38536	-4.57222e-07		-0.38536	2.42633e-07
-0.384264	-5.68492e-07		-0.358916	-7.30645e-09		-0.384264	-4.64924e-07		-0.384264	-3.03792e-07		-0.384264	1.6841e-07
-0.383169	-3.89319e-07		-0.35777	-3.20969e-08		-0.383169	-3.36805e-07		-0.383169	-1.50361e-07		-0.383169	9.41865e-08
-0.382074	-2.06799e-07		-0.356623	-5.48761e-08		-0.382074	-1.96324e-07		-0.382074	-7.10999e-09		-0.382074	7.28267e-09
-0.380979	-1.27662e-07		-0.355477	-7.01865e-08		-0.380979	-7.43528e-08		-0.380979	-5.59761e-08		-0.380979	-1.49563e-07
-0.379883	-7.77801e-08		-0.354331	-7.40917e-08		-0.379883	-1.61239e-07		-0.379883	-5.53049e-08		-0.379883	-2.37795e-07
-0.378788	1.69958e-07		-0.353184	-6.52498e-08		-0.378788	8.17105e-08		-0.378788	-1.23909e-08		-0.378788	-1.25915e-07
-0.377693	-1.18364e-07		-0.352038	-4.52364e-08		-0.377693	3.41421e-07		-0.377693	-3.57477e-07		-0.377693	1.95001e-07
-0.376598	-1.21459e-07		-0.350892	-1.81077e-08		-0.376598	-6.00532e-08		-0.376598	2.88896e-07		-0.376598	2.52089e-07
-0.375502	3.06149e-07		-0.349745	1.06848e-08		-0.375502	-5.24286e-08		-0.375502	4.26065e-07		-0.375502	-5.79645e-08
-0.374407	-3.49533e-08		-0.348599	3.57106e-08		-0.374407	4.04713e-07		-0.374407	-5.14678e-07		-0.374407	-1.62523e-08
-0.373312	3.29599e-08		-0.347453	5.29082e-08		-0.373312	1.06784e-07		-0.373312	5.36538e-08		-0.373312	2.27807e-07
-0.372217	5.45349e-07		-0.346306	6.04474e-08		-0.372217	-2.37175e-07		-0.372217	2.07601e-07		-0.372217	1.71235e-07
-0.371122	2.17076e-07		-0.34516	5.88436e-08		-0.371122	-1.03835e-07		-0.371122	-2.12106e-07		-0.371122	3.90486e-08
-0.370026	-5.2976e-08		-0.344014	5.03922e-08		-0.370026	-1.09779e-08		-0.370026	3.95816e-07		-0.370026	-1.38434e-07
-0.368931	1.97812e-08		-0.342867	3.82115e-08		-0.368931	-3.23157e-09		-0.368931	-1.50627e-08		-0.368931	-1.18322e-07
-0.367836	-6.13897e-08		-0.341721	2.52089e-08		-0.367836	-4.62535e-08		-0.367836	-2.93033e-07		-0.367836	1.85261e-07
-0.366741	2.56499e-08		-0.340575	1.32871e-08		-0.366741	-3.12758e-08		-0.366741	3.88172e-07		-0.366741	7.74471e-08
-0.365645	-9.39428e-08		-0.339428	3.02754e-09		-0.365645	3.9624e-08		-0.365645	-1.20058e-07		-0.365645	-2.31769e-07
-0.36455	-2.14182e-07		-0.338282	-6.10934e-09		-0.36455	-3.91879e-09		-0.36455	-1.40023e-07		-0.36455	-1.59664e-07
-0.363455	-1.9377e-08		-0.337135	-1.51678e-08		-0.363455	4.1641e-08		-0.363455	2.82574e-07		-0.363455	3.6237e-08
-0.36236	-3.44574e-07		-0.335989	-2.49025e-08		-0.36236	9.67505e-08		-0.36236	-3.09732e-07		-0.36236	1.7338e-07
-0.361265	-4.9183e-07		-0.334843	-3.51435e-08		-0.361265	4.87903e-08		-0.361265	1.50381e-07		-0.361265	6.20068e-08
-0.360169	1.58156e-07		-0.333696	-4.45494e-08		-0.360169	6.37403e-08		-0.360169	3.11386e-07		-0.360169	-1.28146e-07
-0.359074	3.76459e-07		-0.33255	-5.08201e-08		-0.359074	-1.15858e-07		-0.359074	-4.86961e-07		-0.359074	8.66853e-08
-0.357979	1.71569e-07		-0.331404	-5.12989e-08		-0.357979	-1.88373e-07		-0.357979	1.07809e-07		-0.357979	1.66621e-07
-0.356884	-1.15184e-08		-0.330257	-4.37935e-08		-0.356884	1.66779e-07		-0.356884	2.92933e-07		-0.356884	-7.21175e-08
-0.355788	-1.89459e-07		-0.329111	-2.74136e-08		-0.355788	2.17423e-07		-0.355788	-6.67085e-08		-0.355788	-1.03967e-07
-0.354693	-5.5701e-08		-0.327965	-3.18865e-09		-0.354693	9.06545e-09		-0.354693	2.15485e-07		-0.354693	-6.35441e-08
-0.353598	5.9537e-08		-0.326818	2.5762e-08		-0.353598	-6.11423e-08		-0.353598	-3.38341e-07		-0.353598	-1.08187e-07
-0.352503	7.03153e-08		-0.325672	5.46157e-08		-0.352503	-1.40755e-07		-0.352503	-4.57518e-07		-0.352503	-1.62682e-07
-0.351408	2.74961e-07		-0.324526	7.77091e-08		-0.351408	1.07305e-07		-0.351408	1.30106e-07		-0.351408	-2.076e-07
-0.350312	1.86471e-07		-0.323379	8.96822e-08		-0.350312	2.72851e-07		-0.350312	-2.31114e-07		-0.350312	-7.9307e-08
-0.349217	7.38365e-08		-0.322233	8.67018e-08		-0.349217	-9.79742e-08		-0.349217	-7.1309e-08		-0.349217	4.71633e-08
-0.348122	2.59367e-07		-0.321087	6.74918e-08		-0.348122	-1.66096e-07		-0.348122	1.65815e-07		-0.348122	5.91007e-09
-0.347027	-1.77693e-07		-0.31994	3.39319e-08		-0.347027	-1.03462e-07		-0.347027	-3.08614e-07		-0.347027	9.96924e-08
-0.345931	-5.93863e-07		-0.318794	-8.98402e-09		-0.345931	-2.13174e-07		-0.345931	7.02306e-08		-0.345931	1.84389e-07
-0.344836	-3.76775e-08		-0.317648	-5.38845e-08		-0.344836	-5.84681e-08		-0.344836	8.9842e-08		-0.344836	8.46326e-08
-0.343741	2.98911e-07		-0.316501	-9.2313e-08		-0.343741	-8.39222e-08		-0.343741	3.93065e-08		-0.343741	9.03863e-08
-0.342646	-2.13481e-08		-0.315355	-1.16359e-07		-0.342646	-5.70363e-08		-0.342646	4.69631e-07		-0.342646	3.04916e-08
-0.34155	-2.54189e-07		-0.314209	-1.20317e-07		-0.34155	8.36636e-08		-0.34155	-2.60247e-07		-0.34155	-1.43501e-07
-0.340455	-1.19799e-08		-0.313062	-1.02071e-07		-0.340455	-2.06773e-07		-0.340455	-2.33702e-07		-0.340455	-9.85702e-08
-0.33936	3.7597e-07		-0.311916	-6.38029e-08		-0.33936	2.29046e-10		-0.33936	5.77919e-07		-0.33936	1.68928e-08
-0.338265	3.67806e-08		-0.31077	-1.1838e-08		-0.338265	3.95172e-07		-0.338265	-8.51981e-08		-0.338265	1.33965e-07
-0.33717	-3.63831e-07		-0.309623	4.43892e-08		-0.33717	9.10297e-09		-0.33717	-1.70784e-07		-0.33717	1.92069e-07
-0.336074	-1.63496e-08		-0.308477	9.4145e-08		-0.336074	5.07716e-08		-0.336074	2.27097e-07		-0.336074	5.53298e-08
-0.334979	7.54827e-08		-0.307331	1.27584e-07		-0.334979	3.1126e-07		-0.334979	-5.04676e-08		-0.334979	1.37541e-07
-0.333884	-1.59459e-07		-0.306184	1.37901e-07		-0.333884	-6.45819e-08		-0.333884	3.73383e-07		-0.333884	1.50093e-07
-0.332789	-1.75118e-07		-0.305038	1.22899e-07		-0.332789	-4.90258e-08		-0.332789	9.81657e-09		-0.332789	-2.05338e-07
-0.331693	-1.0356e-07		-0.303892	8.55974e-08		-0.331693	6.67952e-08		-0.331693	-4.45886e-07		-0.331693	-1.97527e-07
-0.330598	1.33419e-07		-0.302745	3.36487e-08		-0.330598	-1.59749e-07		-0.330598	3.85015e-07		-0.330598	-1.71596e-07
-0.329503	1.82684e-07		-0.301599	-2.23339e-08		-0.329503	-1.16926e-07		-0.329503	1.35727e-08		-0.329503	-3.94902e-07
-0.328408	-6.4591e-09		-0.300453	-7.10936e-08		-0.328408	-2.11044e-08		-0.328408	-3.79285e-07		-0.328408	-1.20748e-07
-0.327313	5.72434e-09		-0.299306	-1.03228e-07		-0.327313	1.24432e-08		-0.327313	1.97372e-07		-0.327313	1.51055e-07
-0.326217	-1.35253e-08		-0.29816	-1.13214e-07		-0.326217	6.90616e-08		-0.326217	-1.68245e-07		-0.326217	5.24686e-08
-0.325122	-6.16829e-08		-0.297014	-1.00537e-07		-0.325122	-3.29595e-08		-0.325122	-1.40741e-07		-0.325122	1.74036e-07
-0.324027	-1.84927e-08		-0.295867	-6.96103e-08		-0.324027	3.2739e-08		-0.324027	-3.03318e-08		-0.324027	1.87193e-07
-0.322932	-6.54918e-08		-0.294721	-2.85285e-08		-0.322932	1.85392e-07		-0.322932	-4.53966e-07		-0.322932	6.9824e-08
-0.321836	2.31072e-07		-0.293575	1.30034e-08		-0.321836	6.26585e-08		-0.321836	3.59207e-07		-0.321836	1.92629e-07
-0.320741	5.23168e-07		-0.292428	4.59777e-08		-0.320741	-2.95096e-08		-0.320741	2.38052e-07		-0.320741	1.07098e-07
-0.319646	1.42828e-07		-0.291282	6.40728e-08		-0.319646	-1.05053e-07		-0.319646	-3.27471e-07		-0.319646	-8.41524e-08
-0.318551	-1.29252e-07		-0.290136	6.49014e-08		-0.318551	-1.25967e-07		-0.318551	4.21861e-07		-0.318551	-5.56273e-08
-0.317456	-1.59709e-08		-0.288989	5.02647e-08		-0.317456	-4.29923e-08		-0.317456	-1.89864e-07		-0.317456	-2.92393e-08
-0.31636	3.45114e-09		-0.287843	2.53985e-08		-0.31636	-2.12179e-07		-0.31636	-6.42863e-07		-0.31636	-1.31434e-09
-0.315265	-1.14e-07		-0.286697	-2.58813e-09		-0.315265	-1.16594e-07		-0.315265	2.55331e-07		-0.315265	-3.99083e-08
-0.31417	-2.49863e-07		-0.28555	-2.65867e-08		-0.31417	2.7384e-07		-0.31417	-1.66615e-07		-0.31417	-1.4738e-07
-0.313075	-1.13953e-07		-0.284404	-4.11586e-08		-0.313075	1.03661e-07		-0.313075	-1.70593e-07		-0.313075	2.75927e-08
-0.311979	1.27991e-07		-0.283258	-4.36143e-08		-0.311979	3.76641e-08		-0.311979	2.94693e-07		-0.311979	1.94576e-07
-0.310884	-1.00698e-07		-0.282111	-3.42858e-08		-0.310884	2.5916e-07		-0.310884	-3.743e-07		-0.310884	1.08911e-08
-0.309789	-2.82816e-07		-0.280965	-1.6074e-08		-0.309789	-1.95957e-08		-0.309789	2.32184e-07		-0.309789	-8.84057e-08
-0.308694	-2.53153e-09		-0.279819	6.55638e-09		-0.308694	-1.4909e-08		-0.308694	4.47637e-07		-0.308694	-7.11745e-09
-0.307598	4.19073e-09		-0.278672	2.88125e-08		-0.307598	2.04124e-07		-0.307598	-3.31291e-07		-0.307598	1.3595e-08
-0.306503	-4.78746e-08		-0.277526	4.66406e-08		-0.306503	-8.09409e-08		-0.306503	4.03799e-07		-0.306503	-1.86553e-09
-0.305408	2.41494e-07		-0.27638	5.73779e-08		-0.305408	-2.59257e-07		-0.305408	3.75913e-07		-0.305408	-1.16336e-07
-0.304313	9.70469e-08		-0.275233	5.98744e-08		-0.304313	-2.25622e-07		-0.304313	-1.8365e-07		-0.304313	-2.14644e-07
-0.303218	-1.84139e-07		-0.274087	5.42256e-08		-0.303218	-2.40958e-07		-0.303218	2.66116e-07		-0.303218	-4.10343e-08
-0.302122	3.01192e-08		-0.272941	4.13539e-08		-0.302122	-1.25821e-07		-0.302122	-3.22003e-07		-0.302122	9.33025e-08
-0.301027	7.10106e-08		-0.271794	2.26664e-08		-0.301027	-5.91314e-08		-0.301027	-1.54971e-07		-0.301027	-7.68076e-08
-0.299932	-7.42042e-08		-0.270648	-1.18354e-10		-0.299932	5.89198e-08		-0.299932	6.15715e-07		-0.299932	-7.93873e-08
-0.298837	-5.49221e-08		-0.269502	-2.49807e-08		-0.298837	1.86497e-07		-0.298837	-4.4079e-07		-0.298837	1.29001e-07
-0.297741	1.17797e-07		-0.268355	-4.95108e-08		-0.297741	1.27051e-07		-0.297741	-2.03165e-07		-0.297741	5.15185e-08
-0.296646	3.33684e-07		-0.267209	-7.08686e-08		-0.296646	2.1363e-07		-0.296646	2.34042e-07		-0.296646	-6.54885e-08
-0.295551	5.21081e-08		-0.266063	-8.59536e-08		-0.295551	1.60511e-07		-0.295551	-5.49769e-07		-0.295551	1.45063e-08
-0.294456	-3.13202e-07		-0.264916	-9.1846e-08		-0.294456	-1.14671e-09		-0.294456	8.66469e-08		-0.294456	4.54351e-08
-0.293361	-1.28073e-07		-0.26377	-8.64574e-08		-0.293361	5.84674e-08		-0.293361	2.20868e-08		-0.293361	-3.38257e-08
-0.292265	1.16959e-07		-0.262624	-6.92034e-08		-0.292265	-1.62441e-08		-0.292265	-3.71523e-07		-0.292265	-2.25471e-07
-0.29117	1.10661e-07		-0.261477	-4.14113e-08		-0.29117	6.69057e-08		-0.29117	8.63177e-07		-0.29117	-1.89522e-07
-0.290075	-1.53976e-07		-0.260331	-6.32276e-09		-0.290075	1.12482e-07		-0.290075	8.50858e-08		-0.290075	2.61103e-07
-0.28898	-2.48852e-07		-0.259185	3.13458e-08		-0.28898	-2.32239e-07		-0.28898	-6.728e-07		-0.28898	3.41925e-07
-0.287884	1.63254e-07		-0.258038	6.62631e-08		-0.287884	-7.43831e-08		-0.287884	3.5421e-07		-0.287884	1.22289e-08
-0.286789	1.21275e-07		-0.256892	9.35373e-08		-0.286789	-5.13459e-08		-0.286789	-1.41857e-07		-0.286789	2.535e-08
-0.285694	-2.12081e-07		-0.255746	1.0966e-07		-0.285694	-3.12642e-07		-0.285694	-3.58551e-08		-0.285694	1.89834e-07
-0.284599	-1.87774e-08		-0.254599	1.13108e-07		-0.284599	4.21348e-08		-0.284599	3.85245e-07		-0.284599	2.15674e-07
-0.283504	1.04787e-07		-0.253453	1.04411e-07		-0.283504	-4.60652e-08		-0.283504	-4.59382e-07		-0.283504	1.20087e-07
-0.282408	1.12668e-07		-0.252306	8.56547e-08		-0.282408	-2.7557e-07		-0.282408	2.04644e-07		-0.282408	-1.56349e-07
-0.281313	1.83059e-07		-0.25116	5.96735e-08		-0.281313	3.04103e-07		-0.281313	3.59641e-07		-0.281313	-1.40888e-07
-0.280218	-4.82257e-08		-0.250014	2.92403e-08		-0.280218	2.68177e-07		-0.280218	-5.65763e-07		-0.280218	1.41274e-07
-0.279123	3.02663e-08		-0.248867	-3.4307e-09		-0.279123	4.80089e-08		-0.279123	1.85975e-07		-0.279123	-5.67589e-08
-0.278027	3.01621e-07		-0.247721	-3.67003e-08		-0.278027	2.48558e-07		-0.278027	-1.37703e-07		-0.278027	-2.54812e-07
-0.276932	5.71286e-08		-0.246575	-6.90874e-08		-0.276932	-1.0767e-07		-0.276932	-3.72964e-07		-0.276932	-5.87023e-08
-0.275837	-2.98397e-07		-0.245428	-9.86352e-08		-0.275837	-1.05922e-07		-0.275837	5.4157e-07		-0.275837	-6.07307e-08
-0.274742	-4.19173e-07		-0.244282	-1.22411e-07		-0.274742	9.22877e-08		-0.274742	-3.36949e-07		-0.274742	-1.79959e-07
-0.273646	-1.21273e-07		-0.243136	-1.36454e-07		-0.273646	-3.29766e-07		-0.273646	-1.88633e-07		-0.273646	-1.58626e-07
-0.272551	2.93694e-07		-0.241989	-1.36361e-07		-0.272551	-7.44822e-08		-0.272551	6.25961e-07		-0.272551	-7.33098e-08
-0.271456	-1.77872e-08		-0.240843	-1.18516e-07		-0.271456	2.31984e-07		-0.271456	-5.60889e-07		-0.271456	1.37792e-07
-0.270361	-2.57186e-07		-0.239697	-8.15937e-08		-0.270361	-2.59995e-07		-0.270361	-4.69899e-10		-0.270361	2.20794e-07
-0.269266	3.04016e-07		-0.23855	-2.78461e-08		-0.269266	-1.30254e-07		-0.269266	3.92592e-07		-0.269266	8.17756e-08
-0.26817	2.94391e-07		-0.237404	3.63988e-08		-0.26817	4.0395e-08		-0.26817	-6.17487e-07		-0.26817	9.64526e-09
-0.267075	-2.34262e-07		-0.236258	1.01279e-07		-0.267075	2.77909e-09		-0.267075	5.29307e-07		-0.267075	1.68075e-09
-0.26598	-1.00248e-07		-0.235111	1.55009e-07		-0.26598	3.28856e-07		-0.26598	3.67661e-07		-0.26598	1.77586e-08
-0.264885	1.18678e-07		-0.233965	1.86354e-07		-0.264885	3.74993e-08		-0.264885	-5.36797e-07		-0.264885	1.9033e-08
-0.263789	6.16264e-08		-0.232819	1.87367e-07		-0.263789	-4.24034e-08		-0.263789	7.37595e-07		-0.263789	-9.44353e-08
-0.262694	8.53406e-08		-0.231672	1.55734e-07		-0.262694	5.02308e-07		-0.262694	3.31705e-08		-0.262694	-1.01483e-07
-0.261599	-1.04998e-07		-0.230526	9.59215e-08		-0.261599	1.99959e-07		-0.261599	-7.13539e-07		-0.261599	-1.64575e-09
-0.260504	-1.90006e-07		-0.22938	1.87154e-08		-0.260504	-8.97276e-09		-0.260504	3.98898e-07		-0.260504	-5.07124e-08
-0.259409	-2.66998e-08		-0.228233	-6.0872e-08		-0.259409	8.25165e-09		-0.259409	-3.8096e-07		-0.259409	-2.0515e-08
-0.258313	-3.38755e-08		-0.227087	-1.26864e-07		-0.258313	-4.3174e-07		-0.258313	-5.52944e-08		-0.258313	1.07317e-07
-0.257218	-8.88203e-09		-0.225941	-1.65928e-07		-0.257218	-2.92225e-07		-0.257218	6.11409e-07		-0.257218	7.2904e-08
-0.256123	-6.65449e-08		-0.224794	-1.70486e-07		-0.256123	-1.07787e-07		-0.256123	-6.16348e-07		-0.256123	4.52601e-08
-0.255028	-1.10723e-07		-0.223648	-1.405e-07		-0.255028	-2.59565e-07		-0.255028	1.55169e-07		-0.255028	4.19011e-08
-0.253932	2.05712e-07		-0.222502	-8.35162e-08		-0.253932	-1.52044e-09		-0.253932	4.47581e-07		-0.253932	-6.41966e-08
-0.252837	2.02098e-07		-0.221355	-1.2869e-08		-0.252837	1.06202e-07		-0.252837	-7.88946e-07		-0.252837	-4.91587e-08
-0.251742	-1.70924e-07		-0.220209	5.549e-08		-0.251742	1.16133e-07		-0.251742	3.0316e-07		-0.251742	8.1703e-08
-0.250647	-1.0911e-07		-0.219063	1.06715e-07		-0.250647	1.39667e-07		-0.250647	-1.2166e-08		-0.250647	6.00486e-08
-0.249552	1.94189e-07		-0.217916	1.30432e-07		-0.249552	-7.09455e-08		-0.249552	-3.77919e-07		-0.249552	-7.8969e-08
-0.248456	1.67361e-07		-0.21677	1.22891e-07		-0.248456	1.91755e-07		-0.248456	1.08954e-06		-0.248456	-2.65897e-08
-0.247361	-1.62512e-07		-0.215624	8.75416e-08		-0.247361	1.84306e-07		-0.247361	-1.22638e-07		-0.247361	1.2355e-07
-0.246266	-2.26664e-07		-0.214477	3.39122e-08		-0.246266	-2.31504e-07		-0.246266	-5.25578e-07		-0.246266	-4.13182e-08
-0.245171	1.15659e-07		-0.213331	-2.4853e-08		-0.245171	1.35164e-07		-0.245171	6.76341e-07		-0.245171	-1.47968e-07
-0.244075	2.13477e-07		-0.212185	-7.51794e-08		-0.244075	1.8764e-08		-0.244075	-6.4138e-07		-0.244075	7.53916e-08
-0.24298	-1.24115e-08		-0.211038	-1.06166e-07		-0.24298	-3.22597e-07		-0.24298	-1.20841e-07		-0.24298	1.03586e-07
-0.241885	5.82416e-08		-0.209892	-1.11821e-07		-0.241885	4.1749e-07		-0.241885	3.75509e-07		-0.241885	1.41721e-07
-0.24079	2.34665e-07		-0.208746	-9.2063e-08		-0.24079	2.09872e-07		-0.24079	-9.64509e-07		-0.24079	2.31957e-07
-0.239694	5.92892e-08		-0.207599	-5.23223e-08		-0.239694	-3.24412e-07		-0.239694	5.45627e-07		-0.239694	-7.29018e-08
-0.238599	-2.28121e-07		-0.206453	-1.93789e-09		-0.238599	7.0963e-08		-0.238599	6.55762e-07		-0.238599	-2.47914e-07
-0.237504	-3.21804e-07		-0.205307	4.8184e-08		-0.237504	-2.50806e-07		-0.237504	-8.42024e-07		-0.237504	-1.49039e-07
-0.236409	-1.92301e-07		-0.20416	8.80471e-08		-0.236409	-2.61979e-07		-0.236409	3.79796e-07		-0.236409	-2.17084e-07
-0.235314	-3.53194e-08		-0.203014	1.1054e-07		-0.235314	1.91911e-07		-0.235314	-3.34964e-08		-0.235314	-9.28309e-08
-0.234218	-1.05977e-07		-0.201868	1.12548e-07		-0.234218	-4.24197e-07		-0.234218	-3.45671e-07		-0.234218	1.75127e-08
-0.233123	-6.34376e-08		-0.200721	9.50769e-08		-0.233123	-4.40232e-09		-0.233123	7.42713e-07		-0.233123	-9.09028e-08
-0.232028	1.68487e-07		-0.199575	6.25597e-08		-0.232028	6.09465e-07		-0.232028	-7.34472e-07		-0.232028	9.53004e-08
-0.230933	2.12589e-07		-0.198429	2.15929e-08		-0.230933	-9.3534e-08		-0.230933	-3.69549e-07		-0.230933	1.38283e-07
-0.229837	1.03384e-07		-0.197282	-2.05595e-08		-0.229837	2.10917e-08		-0.229837	7.58953e-07		-0.229837	-1.17577e-07
-0.228742	-7.03067e-08		-0.196136	-5.72948e-08		-0.228742	1.93468e-07		-0.228742	-6.94147e-07		-0.228742	-8.40927e-08
-0.227647	-3.98852e-08		-0.19499	-8.36545e-08		-0.227647	-1.03967e-07		-0.227647	1.91502e-07		-0.227647	-2.31388e-08
-0.226552	2.28415e-07		-0.193843	-9.6815e-08		-0.226552	4.39725e-07		-0.226552	5.32218e-07		-0.226552	-3.40294e-08
-0.225457	6.05061e-08		-0.192697	-9.61619e-08		-0.225457	6.39242e-08		-0.225457	-7.06186e-07		-0.225457	5.16048e-08
-0.224361	-2.08624e-07		-0.191551	-8.30199e-08		-0.224361	-3.78545e-07		-0.224361	7.39593e-07		-0.224361	-5.59165e-08
-0.223266	-2.01121e-08		-0.190404	-6.01778e-08		-0.223266	1.49446e-07		-0.223266	2.92608e-07		-0.223266	5.56615e-08
-0.222171	1.73583e-07		-0.189258	-3.13135e-08		-0.222171	-1.67174e-07		-0.222171	-6.18375e-07		-0.222171	3.74269e-07
-0.221076	1.32282e-07		-0.188112	-3.80762e-10		-0.221076	-2.52534e-07		-0.221076	8.62476e-07		-0.221076	2.72304e-07
-0.21998	-4.92741e-08		-0.186965	2.88715e-08		-0.21998	6.90745e-08		-0.21998	-1.41511e-07		-0.21998	1.55242e-07
-0.218885	-1.33579e-07		-0.185819	5.32756e-08		-0.218885	-4.81622e-07		-0.218885	-5.44099e-07		-0.218885	1.39241e-07
-0.21779	1.12416e-08		-0.184673	7.04986e-08		-0.21779	-4.58801e-08		-0.21779	6.04952e-07		-0.21779	-8.71732e-08
-0.216695	-5.49214e-08		-0.183526	7.91983e-08		-0.216695	4.02434e-07		-0.216695	-6.65929e-07		-0.216695	-7.63704e-08
-0.2156	-1.32173e-07		-0.18238	7.90606e-08		-0.2156	-1.0544e-07		-0.2156	-2.17878e-07		-0.2156	-1.10289e-07
-0.214504	-1.0865e-08		-0.181234	7.06996e-08		-0.214504	3.43461e-08		-0.214504	4.15358e-07		-0.214504	-2.79807e-07
-0.213409	7.94922e-09		-0.180087	5.54639e-08		-0.213409	-3.6628e-08		-0.213409	-9.08969e-07		-0.213409	-8.91994e-08
-0.212314	1.19626e-07		-0.178941	3.52391e-08		-0.212314	-1.71582e-07		-0.212314	1.53916e-07		-0.212314	-5.70542e-09
-0.211219	1.12284e-07		-0.177795	1.22547e-08		-0.211219	3.98383e-07		-0.211219	3.01162e-07		-0.211219	-1.38302e-07
-0.210123	-1.22495e-07		-0.176648	-1.11169e-08		-0.210123	5.13699e-08		-0.210123	-6.45797e-07		-0.210123	-5.30165e-08
-0.209028	6.36335e-09		-0.175502	-3.25643e-08		-0.209028	4.53486e-08		-0.209028	8.42935e-07		-0.209028	3.39064e-08
-0.207933	-2.33577e-08		-0.174356	-5.00124e-08		-0.207933	5.41245e-07		-0.207933	2.25674e-07		-0.207933	1.09823e-07
-0.206838	-2.65979e-07		-0.173209	-6.17496e-08		-0.206838	-1.37813e-07		-0.206838	-5.42104e-07		-0.206838	7.03053e-08
-0.205742	-6.91264e-09		-0.172063	-6.65592e-08		-0.205742	-2.87081e-07		-0.205742	7.19963e-07		-0.205742	-1.13389e-07
-0.204647	1.34628e-07		-0.170917	-6.38836e-08		-0.204647	1.72699e-08		-0.204647	-1.73718e-07		-0.204647	-4.72905e-08
-0.203552	-3.29683e-08		-0.16977	-5.39808e-08		-0.203552	-4.64611e-07		-0.203552	-7.62837e-08		-0.203552	5.93287e-08
-0.202457	1.47607e-07		-0.168624	-3.80513e-08		-0.202457	-9.22511e-10		-0.202457	7.17215e-07		-0.202457	5.86281e-08
-0.201362	2.11551e-07		-0.167477	-1.82354e-08		-0.201362	3.63815e-07		-0.201362	-8.06414e-07		-0.201362	1.96939e-07
-0.200266	7.58784e-08		-0.166331	2.60932e-09		-0.200266	7.69487e-09		-0.200266	-1.39252e-07		-0.200266	2.01763e-07
-0.199171	2.74963e-08		-0.165185	2.1364e-08		-0.199171	2.08533e-07		-0.199171	4.00754e-07		-0.199171	-5.06818e-08
-0.198076	-6.87284e-08		-0.164038	3.52451e-08		-0.198076	-1.06069e-07		-0.198076	-7.04085e-07		-0.198076	-2.35686e-07
-0.196981	-3.03968e-08		-0.162892	4.24082e-08		-0.196981	-2.68535e-07		-0.196981	4.45655e-07		-0.196981	-1.98366e-07
-0.195885	-1.14309e-07		-0.161746	4.24334e-08		-0.195885	3.2234e-07		-0.195885	2.54702e-07		-0.195885	-7.38532e-08
-0.19479	-2.1851e-07		-0.160599	3.65309e-08		-0.19479	-3.01729e-07		-0.19479	-5.71315e-07		-0.19479	-3.0198e-08
-0.193695	9.27735e-08		-0.159453	2.73073e-08		-0.193695	-4.8095e-07		-0.193695	6.41403e-07		-0.193695	-5.24494e-08
-0.1926	9.5067e-08		-0.158307	1.80667e-08		-0.1926	2.45702e-07		-0.1926	-1.26525e-07		-0.1926	7.75412e-08
-0.191505	-1.44484e-08		-0.15716	1.18192e-08		-0.191505	7.14669e-08		-0.191505	-4.19785e-07		-0.191505	1.8851e-07
-0.190409	1.56603e-07		-0.156014	1.03052e-08		-0.190409	2.7856e-07		-0.190409	5.16887e-07		-0.190409	5.32722e-08
-0.189314	-1.59278e-07		-0.154868	1.33733e-08		-0.189314	4.36925e-07		-0.189314	-5.33445e-07		-0.189314	-2.68034e-08
-0.188219	-3.68604e-07		-0.153721	1.89083e-08		-0.188219	-1.3352e-07		-0.188219	1.06244e-07		-0.188219	-9.28408e-08
-0.187124	-1.25204e-07		-0.152575	2.33587e-08		-0.187124	2.28627e-07		-0.187124	6.35643e-07		-0.187124	-1.04378e-07
-0.186028	-2.9915e-08		-0.151429	2.28376e-08		-0.186028	6.09423e-09		-0.186028	-5.77614e-07		-0.186028	1.19634e-07
-0.184933	2.10475e-07		-0.150282	1.44079e-08		-0.184933	-6.23297e-07		-0.184933	3.53547e-07		-0.184933	7.58368e-08
-0.183838	1.51984e-07		-0.149136	-2.71536e-09		-0.183838	-8.02543e-08		-0.183838	1.64538e-07		-0.183838	-6.6705e-09
-0.182743	-1.68973e-07		-0.14799	-2.65522e-08		-0.182743	-1.26441e-07		-0.182743	-9.12544e-07		-0.182743	1.02816e-07
-0.181648	1.21058e-07		-0.146843	-5.25334e-08		-0.181648	-3.13367e-07		-0.181648	4.03781e-07		-0.181648	-5.54151e-08
-0.180552	1.09526e-07		-0.145697	-7.44281e-08		-0.180552	1.48392e-07		-0.180552	-2.87172e-07		-0.180552	6.5661e-08
-0.179457	-1.78459e-07		-0.144551	-8.59575e-08		-0.179457	-5.98553e-08		-0.179457	-7.75668e-07		-0.179457	1.64156e-07
-0.178362	1.93926e-07		-0.143404	-8.25406e-08		-0.178362	8.04234e-08		-0.178362	6.25916e-07		-0.178362	-2.11383e-07
-0.177267	3.39119e-07		-0.142258	-6.2759e-08		-0.177267	4.03117e-07		-0.177267	-1.19186e-07		-0.177267	-2.14163e-07
-0.176171	-1.92118e-08		-0.141112	-2.9029e-08		-0.176171	6.74901e-08		-0.176171	-1.37759e-07		-0.176171	-1.43993e-07
-0.175076	-1.1443e-07		-0.139965	1.26787e-08		-0.175076	1.96255e-07		-0.175076	8.18604e-07		-0.175076	-2.49476e-07
-0.173981	-5.91949e-08		-0.138819	5.40711e-08		-0.173981	1.27026e-07		-0.173981	-2.68788e-07		-0.173981	1.62343e-08
-0.172886	2.53616e-08		-0.137673	8.65021e-08		-0.172886	-3.42807e-07		-0.172886	1.50938e-07		-0.172886	8.8833e-08
-0.17179	-3.24243e-08		-0.136526	1.03008e-07		-0.17179	-1.14471e-07		-0.17179	5.10484e-07		-0.17179	7.86137e-08
-0.170695	-1.7771e-07		-0.13538	1.00084e-07		-0.170695	-1.42362e-08		-0.170695	-3.99241e-07		-0.170695	1.22913e-07
-0.1696	9.94659e-08		-0.134234	7.85231e-08		-0.1696	-1.48957e-07		-0.1696	2.54066e-07		-0.1696	-5.59883e-08
-0.168505	1.86262e-07		-0.133087	4.32807e-08		-0.168505	1.80877e-07		-0.168505	3.96619e-08		-0.168505	3.05547e-08
-0.16741	-1.72172e-07		-0.131941	2.2718e-09		-0.16741	9.97448e-08		-0.16741	-4.51117e-07		-0.16741	1.17655e-07
-0.166314	-4.33162e-08		-0.130795	-3.54965e-08		-0.166314	-1.04802e-07		-0.166314	4.71157e-07		-0.166314	5.2862e-08
-0.165219	5.61101e-08		-0.129648	-6.19595e-08		-0.165219	2.5556e-07		-0.165219	-3.48511e-07		-0.165219	2.6261e-07
-0.164124	-2.79983e-07		-0.128502	-7.18613e-08		-0.164124	1.48469e-07		-0.164124	-5.88623e-07		-0.164124	1.46815e-07
-0.163029	-1.2367e-07		-0.127356	-6.38587e-08		-0.163029	-2.68137e-07		-0.163029	2.89942e-07		-0.163029	-9.81668e-08
-0.161933	2.466e-07		-0.126209	-4.07953e-08		-0.161933	-1.91914e-07		-0.161933	-3.99054e-07		-0.161933	7.84469e-08
-0.160838	1.74681e-07		-0.125063	-8.95557e-09		-0.160838	-7.11367e-08		-0.160838	9.8131e-08		-0.160838	-5.79392e-08
-0.159743	6.44633e-08		-0.123917	2.34184e-08		-0.159743	1.27465e-07		-0.159743	4.31526e-07		-0.159743	-2.83932e-07
-0.158648	-1.11811e-08		-0.12277	4.79701e-08		-0.158648	2.76356e-07		-0.158648	-4.19152e-07		-0.158648	-9.87368e-08
-0.157553	7.33529e-08		-0.121624	5.8145e-08		-0.157553	5.1787e-08		-0.157553	3.95617e-07		-0.157553	-5.83057e-09
-0.156457	1.65762e-07		-0.120478	5.06464e-08		-0.156457	-1.9949e-08		-0.156457	1.7062e-07		-0.156457	9.18416e-08
-0.155362	-2.97164e-08		-0.119331	2.63324e-08		-0.155362	-7.70394e-08		-0.155362	-3.57272e-07		-0.155362	2.14219e-07
-0.154267	-6.59993e-08		-0.118185	-9.78898e-09		-0.154267	-8.72305e-08		-0.154267	8.74488e-07		-0.154267	1.16272e-08
-0.153172	-3.87519e-08		-0.117039	-4.93891e-08		-0.153172	2.05033e-07		-0.153172	-1.25007e-07		-0.153172	-5.77805e-08
-0.152076	-1.14043e-07		-0.115892	-8.23881e-08		-0.152076	-1.95875e-08		-0.152076	-6.63871e-07		-0.152076	1.32329e-09
-0.150981	-1.01137e-07		-0.114746	-9.90173e-08		-0.150981	-2.65631e-07		-0.150981	4.49804e-07		-0.150981	-1.09942e-07
-0.149886	-2.60142e-07		-0.1136	-9.19886e-08		-0.149886	-3.61657e-08		-0.149886	-1.84484e-07		-0.149886	-2.44379e-08
-0.148791	-1.91064e-07		-0.112453	-5.84857e-08		-0.148791	-6.21178e-08		-0.148791	5.28166e-08		-0.148791	7.5721e-08
-0.147696	2.71238e-07		-0.111307	-1.47897e-09		-0.147696	-5.23107e-08		-0.147696	4.56248e-07		-0.147696	3.61693e-08
-0.1466	2.0533e-07		-0.110161	6.99976e-08		-0.1466	-1.64805e-07		-0.1466	-6.27937e-07		-0.1466	7.9766e-08
-0.145505	-1.2695e-07		-0.109014	1.41916e-07		-0.145505	-3.49572e-07		-0.145505	8.02716e-08		-0.145505	-1.68679e-07
-0.14441	-6.0047e-08		-0.107868	1.97664e-07		-0.14441	2.25778e-07		-0.14441	8.15765e-08		-0.14441	-1.73358e-07
-0.143315	8.93834e-08		-0.106722	2.2148e-07		-0.143315	3.46794e-07		-0.143315	-8.27652e-07		-0.143315	1.91155e-07
-0.142219	-2.6725e-08		-0.105575	2.02356e-07		-0.142219	-1.33569e-07		-0.142219	3.65191e-07		-0.142219	-5.68673e-08
-0.141124	-2.73598e-07		-0.104429	1.37447e-07		-0.141124	1.61341e-07		-0.141124	3.1996e-07		-0.141124	-1.81445e-07
-0.140029	-1.56769e-07		-0.103283	3.41691e-08		-0.140029	1.59481e-07		-0.140029	-2.33637e-07		-0.140029	5.82366e-08
-0.138934	2.28991e-07		-0.102136	-8.99119e-08		-0.138934	-1.03316e-07		-0.138934	3.89018e-07		-0.138934	-1.69622e-07
-0.137838	3.01918e-07		-0.10099	-2.0963e-07		-0.137838	7.61785e-08		-0.137838	-4.33105e-07		-0.137838	-1.12317e-07
-0.136743	1.41829e-07		-0.0998436	-2.9704e-07		-0.136743	-6.63044e-08		-0.136743	-2.25624e-07		-0.136743	8.47284e-08
-0.135648	4.48863e-08		-0.0986972	-3.27585e-07		-0.135648	6.57579e-09		-0.135648	8.86455e-07		-0.135648	-1.44228e-07
-0.134553	-7.99106e-08		-0.0975509	-2.86278e-07		-0.134553	2.68943e-07		-0.134553	-3.07773e-07		-0.134553	-1.05112e-07
-0.133458	-1.25762e-07		-0.0964045	-1.72447e-07		-0.133458	-4.31234e-09		-0.133458	-1.47833e-07		-0.133458	3.94357e-08
-0.132362	-2.66805e-08		-0.0952582	-1.54582e-09		-0.132362	2.21497e-09		-0.132362	4.64127e-07		-0.132362	2.4416e-07
-0.131267	1.69557e-07		-0.0941119	1.96661e-07		-0.131267	-4.53587e-08		-0.131267	-4.4603e-07		-0.131267	4.0822e-07
-0.130172	2.24853e-07		-0.0929655	3.83543e-07		-0.130172	-1.92211e-07		-0.130172	1.34041e-07		-0.130172	1.23434e-07
-0.129077	-1.38563e-07		-0.0918192	5.19702e-07		-0.129077	1.78475e-07		-0.129077	1.54515e-07		-0.129077	-2.8691e-08
-0.127981	-2.33712e-07		-0.0906729	5.73948e-07		-0.127981	-2.27434e-08		-0.127981	-7.47324e-07		-0.127981	-1.18002e-07
-0.126886	-3.49207e-08		-0.0895265	5.3109e-07		-0.126886	-2.98256e-07		-0.126886	2.7992e-07		-0.126886	-2.68232e-07
-0.125791	-2.30728e-07		-0.0883802	3.96467e-07		-0.125791	2.28756e-08		-0.125791	1.35324e-07		-0.125791	-1.45222e-08
-0.124696	-1.4962e-07		-0.0872338	1.95879e-07		-0.124696	-5.84944e-08		-0.124696	-2.36685e-07		-0.124696	-1.14219e-08
-0.123601	2.40685e-07		-0.0860875	-2.93709e-08		-0.123601	-7.4283e-08		-0.123601	7.9518e-07		-0.123601	-1.07876e-07
-0.122505	8.38287e-08		-0.0849412	-2.31389e-07		-0.122505	-3.1537e-08		-0.122505	-1.28676e-07		-0.122505	3.1339e-07
-0.12141	1.67582e-08		-0.0837948	-3.66569e-07		-0.12141	-1.932e-07		-0.12141	-3.89834e-07		-0.12141	2.89382e-07
-0.120315	1.84166e-07		-0.0826485	-4.05863e-07		-0.120315	3.17532e-07		-0.120315	4.16888e-07		-0.120315	8.37809e-08
-0.11922	6.6038e-08		-0.0815021	-3.41963e-07		-0.11922	2.85064e-07		-0.11922	-6.13671e-07		-0.11922	2.23339e-07
-0.118124	2.44392e-08		-0.0803558	-1.91519e-07		-0.118124	-2.11194e-07		-0.118124	-1.62434e-07		-0.118124	-3.59969e-08
-0.117029	1.21724e-08		-0.0792095	8.29162e-09		-0.117029	2.69451e-08		-0.117029	5.62875e-07		-0.117029	-2.83147e-07
-0.115934	-4.51568e-08		-0.0780631	2.08106e-07		-0.115934	-1.44166e-07		-0.115934	-6.05411e-07		-0.115934	-1.21927e-07
-0.114839	-1.26127e-08		-0.0769168	3.57709e-07		-0.114839	8.57655e-09		-0.114839	4.45545e-07		-0.114839	-1.4502e-07
-0.113744	-1.28069e-07		-0.0757705	4.17642e-07		-0.113744	4.61891e-07		-0.113744	5.36334e-07		-0.113744	-4.73186e-08
-0.112648	7.75853e-09		-0.0746241	3.68348e-07		-0.112648	8.90752e-09		-0.112648	-9.23885e-07		-0.112648	-5.78639e-08
-0.111553	1.2584e-07		-0.0734778	2.14781e-07		-0.111553	9.56736e-08		-0.111553	4.71781e-07		-0.111553	-2.00338e-07
-0.110458	-2.42077e-07		-0.0723314	-1.45768e-08		-0.110458	2.36806e-07		-0.110458	3.02207e-07		-0.110458	1.11672e-07
-0.109363	1.03413e-07		-0.0711851	-2.73946e-07		-0.109363	-2.72121e-07		-0.109363	-7.47004e-07		-0.109363	6.05538e-08
-0.108267	5.15345e-07		-0.0700388	-5.10182e-07		-0.108267	1.5915e-08		-0.108267	8.57029e-07		-0.108267	-9.01874e-08
-0.107172	-1.57046e-07		-0.0688924	-6.73949e-07		-0.107172	7.35523e-08		-0.107172	-1.71285e-07		-0.107172	2.15666e-07
-0.106077	-3.44899e-07		-0.0677461	-7.29581e-07		-0.106077	-1.92229e-07		-0.106077	-7.67276e-07		-0.106077	2.69005e-08
-0.104982	1.07935e-07		-0.0665998	-6.61504e-07		-0.104982	1.84882e-07		-0.104982	1.04611e-06		-0.104982	-6.33649e-08
-0.103886	-4.72298e-08		-0.0654534	-4.76116e-07		-0.103886	8.46877e-08		-0.103886	-7.83646e-07		-0.103886	2.74142e-07
-0.102791	-9.2301e-08		-0.0643071	-1.99145e-07		-0.102791	-1.69355e-07		-0.102791	-5.72629e-07		-0.102791	5.31108e-08
-0.101696	-2.10244e-08		-0.0631607	1.30429e-07		-0.101696	6.16177e-08		-0.101696	9.60822e-07		-0.101696	5.93218e-08
-0.100601	-6.1475e-08		-0.0620144	4.68102e-07		-0.100601	-9.18067e-08		-0.100601	-1.0998e-06		-0.100601	1.23708e-07
-0.0995056	1.00692e-07		-0.0608681	7.71224e-07		-0.0995056	-1.74488e-07		-0.0995056	2.23403e-07		-0.0995056	-2.96374e-07
-0.0984103	-9.15697e-09		-0.0597217	1.00452e-06		-0.0984103	5.59262e-08		-0.0984103	1.00826e-06		-0.0984103	-5.59658e-08
-0.0973151	2.73471e-08		-0.0585754	1.14299e-06		-0.0973151	-1.56989e-07		-0.0973151	-1.27566e-06		-0.0973151	1.87977e-07
-0.0962199	1.29376e-07		-0.0574291	1.17239e-06		-0.0962199	1.84468e-07		-0.0962199	8.74157e-07		-0.0962199	-1.25069e-07
-0.0951247	-1.71527e-07		-0.0562827	1.08803e-06		-0.0951247	3.42802e-07		-0.0951247	6.31924e-07		-0.0951247	-1.03875e-07
-0.0940294	4.65781e-08		-0.0551364	8.93286e-07		-0.0940294	-6.11826e-07		-0.0940294	-9.2184e-07		-0.0940294	-6.15955e-08
-0.0929342	1.60801e-07		-0.05399	5.98629e-07		-0.0929342	-2.4286e-07		-0.0929342	1.58377e-06		-0.0929342	8.17906e-08
-0.091839	-2.61878e-07		-0.0528437	2.21845e-07		-0.091839	3.23614e-07		-0.091839	-3.29103e-07		-0.091839	1.93671e-07
-0.0907438	3.3306e-08		-0.0516974	-2.10881e-07		-0.0907438	-3.45329e-07		-0.0907438	-8.6311e-07		-0.0907438	-3.85739e-07
-0.0896485	1.31981e-07		-0.050551	-6.63887e-07		-0.0896485	6.81851e-08		-0.0896485	1.6396e-06		-0.0896485	-2.72698e-07
-0.0885533	-1.73383e-07		-0.0494047	-1.09222e-06		-0.0885533	2.06531e-08		-0.0885533	-9.20892e-07		-0.0885533	3.01773e-07
-0.0874581	2.53589e-08		-0.0482583	-1.44422e-06		-0.0874581	-4.15006e-07		-0.0874581	-5.0554e-07		-0.0874581	-9.4858e-08
-0.0863629	-2.01944e-08		-0.047112	-1.66726e-06		-0.0863629	5.36946e-07		-0.0863629	1.10537e-06		-0.0863629	-5.96535e-08
-0.0852676	9.93805e-08		-0.0459657	-1.71581e-06		-0.0852676	-9.0917e-08		-0.0852676	-1.73306e-06		-0.0852676	1.4994e-07
-0.0841724	3.54556e-07		-0.0448193	-1.56072e-06		-0.0841724	-5.15406e-07		-0.0841724	1.3716e-07		-0.0841724	-1.56782e-07
-0.0830772	-1.59164e-07		-0.043673	-1.19798e-06		-0.0830772	4.00372e-07		-0.0830772	8.53599e-07		-0.0830772	2.47751e-07
-0.081982	-2.49006e-07		-0.0425267	-6.53514e-07		-0.081982	-2.46657e-07		-0.081982	-2.05569e-06		-0.081982	1.61602e-07
-0.0808867	7.68401e-08		-0.0413803	1.81777e-08		-0.0808867	-4.08997e-08		-0.0808867	8.38146e-07		-0.0808867	-5.9608e-07
-0.0797915	-2.80325e-07		-0.040234	7.39825e-07		-0.0797915	4.94391e-07		-0.0797915	4.42713e-07		-0.0797915	-6.59073e-08
-0.0786963	-2.57474e-07		-0.0390876	1.42036e-06		-0.0786963	-5.57447e-07		-0.0786963	-1.18907e-06		-0.0786963	1.66148e-07
-0.0776011	-7.14997e-08		-0.0379413	1.96535e-06		-0.0776011	-1.69216e-08		-0.0776011	1.6674e-06		-0.0776011	-1.23633e-07
-0.0765058	-2.73846e-07		-0.036795	2.28795e-06		-0.0765058	6.07589e-07		-0.0765058	-4.51548e-07		-0.0765058	2.2277e-07
-0.0754106	1.8066e-07		-0.0356486	2.32024e-06		-0.0754106	-4.19599e-07		-0.0754106	-8.81125e-07		-0.0754106	-1.16729e-09
-0.0743154	3.06252e-07		-0.0345023	2.02448e-06		-0.0743154	-3.21258e-08		-0.0743154	2.02399e-06		-0.0743154	9.35783e-08
-0.0732202	-1.74563e-07		-0.033356	1.40377e-06		-0.0732202	-1.05427e-08		-0.0732202	-9.8834e-07		-0.0732202	4.5666e-07
-0.0721249	1.04533e-07		-0.0322096	5.09801e-07		-0.0721249	-3.20335e-07		-0.0721249	-5.18309e-07		-0.0721249	-1.25591e-07
-0.0710297	3.44398e-07		-0.0310633	-5.55413e-07		-0.0710297	6.7845e-07		-0.0710297	1.36739e-06		-0.0710297	-4.77343e-08
-0.0699345	1.54819e-07		-0.0299169	-1.64743e-06		-0.0699345	-5.13053e-08		-0.0699345	-1.7557e-06		-0.0699345	5.60425e-08
-0.0688393	1.82384e-07		-0.0287706	-2.59875e-06		-0.0688393	-5.42165e-07		-0.0688393	4.2792e-07		-0.0688393	-4.30446e-07
-0.067744	-6.71575e-09		-0.0276243	-3.24852e-06		-0.067744	4.80735e-07		-0.067744	8.67123e-07		-0.067744	7.90664e-08
-0.0666488	1.24558e-07		-0.0264779	-3.47734e-06		-0.0666488	-1.56499e-07		-0.0666488	-1.62409e-06		-0.0666488	8.44647e-09
-0.0655536	2.25384e-07		-0.0253316	-3.23826e-06		-0.0655536	-2.77423e-07		-0.0655536	1.22491e-06		-0.0655536	-3.46685e-07
-0.0644583	-2.37327e-07		-0.0241853	-2.57406e-06		-0.0644583	3.13636e-07		-0.0644583	8.33359e-08		-0.0644583	3.60619e-07
-0.0633631	2.38302e-10		-0.0230389	-1.61237e-06		-0.0633631	-6.5222e-07		-0.0633631	-1.47938e-06		-0.0633631	1.15396e-07
-0.0622679	7.49333e-08		-0.0218926	-5.3622e-07		-0.0622679	-6.88812e-08		-0.0622679	1.56925e-06		-0.0622679	8.61649e-08
-0.0611727	-2.50609e-07		-0.0207462	4.65006e-07		-0.0611727	4.68172e-07		-0.0611727	-1.43533e-07		-0.0611727	4.91773e-07
-0.0600774	1.01969e-07		-0.0195999	1.25124e-06		-0.0600774	-7.62772e-07		-0.0600774	-1.13331e-06		-0.0600774	-1.78913e-07
-0.0589822	-3.11308e-08		-0.0184536	1.77635e-06		-0.0589822	-1.01159e-07		-0.0589822	1.50187e-06		-0.0589822	1.22215e-07
-0.057887	-2.43952e-07		-0.0173072	2.10457e-06		-0.057887	1.06134e-07		-0.057887	-8.4356e-07		-0.057887	5.84452e-07
-0.0567918	1.58424e-07		-0.0161609	2.38803e-06		-0.0567918	-6.50112e-07		-0.0567918	-7.55005e-07		-0.0567918	-1.81172e-08
-0.0556965	-2.36471e-09		-0.0150146	2.80654e-06		-0.0556965	4.67269e-07		-0.0556965	1.32113e-06		-0.0556965	1.10636e-07
-0.0546013	-1.75706e-07		-0.0138682	3.48417e-06		-0.0546013	3.20887e-07		-0.0546013	-1.80639e-06		-0.0546013	2.92184e-07
-0.0535061	1.07634e-07		-0.0127219	4.40807e-06		-0.0535061	-6.26221e-07		-0.0535061	-2.53768e-07		-0.0535061	1.14967e-07
-0.0524109	2.27552e-07		-0.0115755	5.37965e-06		-0.0524109	3.87522e-07		-0.0524109	1.5175e-06		-0.0524109	3.46203e-07
-0.0513156	2.26775e-07		-0.0104292	6.02296e-06		-0.0513156	-1.25376e-07		-0.0513156	-1.8707e-06		-0.0513156	-7.22805e-08
-0.0502204	-3.05711e-07		-0.00928286	5.86094e-06		-0.0502204	-6.40508e-07		-0.0502204	1.12865e-06		-0.0502204	-3.45852e-07
-0.0491252	-4.68835e-07		-0.00813652	4.44969e-06		-0.0491252	1.38628e-07		-0.0491252	1.43964e-06		-0.0491252	1.33076e-07
-0.04803	3.48085e-07		-0.00699019	1.53998e-06		-0.04803	-9.63989e-07		-0.04803	-2.11936e-06		-0.04803	3.32566e-08
-0.0469347	2.48847e-07		-0.00584385	-2.77953e-06		-0.0469347	-4.56938e-07		-0.0469347	2.60002e-06		-0.0469347	-1.06531e-07
-0.0458395	-1.88204e-07		-0.00469751	-8.0056e-06		-0.0458395	4.00226e-07		-0.0458395	5.46153e-08		-0.0458395	-2.26031e-07
-0.0447443	7.38817e-08		-0.00355117	-1.32471e-05		-0.0447443	-9.03036e-07		-0.0447443	-1.7065e-06		-0.0447443	-5.20113e-07
-0.0436491	8.33869e-09		-0.00240483	-1.73673e-05		-0.0436491	-2.5065e-07		-0.0436491	3.59597e-06		-0.0436491	-3.02587e-07
-0.0425538	-3.09536e-07		-0.0012585	-1.92222e-05		-0.0425538	-3.18478e-07		-0.0425538	-2.5661e-06		-0.0425538	-4.83657e-07
-0.0414586	-7.13118e-07		-0.000112158	-1.7945e-05		-0.0414586	-1.22003e-06		-0.0414586	-5.71271e-07		-0.0414586	-9.21737e-07
-0.0403634	-1.27674e-06		0.00103418	-1.32069e-05		-0.0403634	-9.95557e-08		-0.0403634	2.96458e-06		-0.0403634	-9.90953e-07
-0.0392682	-1.28467e-06		0.00218052	-5.38242e-06		-0.0392682	-6.27511e-07		-0.0392682	-3.69301e-06		-0.0392682	-1.34287e-06
-0.0381729	-1.21839e-06		0.00332686	4.43757e-06		-0.0381729	-7.8649e-07		-0.0381729	1.66525e-06		-0.0381729	-1.48247e-06
-0.0370777	-1.34084e-06		0.00447319	1.46034e-05		-0.0370777	4.83533e-08		-0.0370777	4.2016e-07		-0.0370777	-1.50241e-06
-0.0359825	-1.47451e-06		0.00561953	2.32146e-05		-0.0359825	-7.27374e-07		-0.0359825	-3.46259e-06		-0.0359825	-1.93811e-06
-0.0348873	-1.71945e-06		0.00676587	2.85145e-05		-0.0348873	-1.06999e-08		-0.0348873	3.53397e-06		-0.0348873	-2.28279e-06
-0.033792	-1.75298e-06		0.00791221	2.92829e-05		-0.033792	1.34939e-07		-0.033792	-2.53007e-06		-0.033792	-2.37865e-06
-0.0326968	-2.24286e-06		0.00905854	2.51309e-05		-0.0326968	-3.35756e-07		-0.0326968	-1.63248e-06		-0.0326968	-2.1007e-06
-0.0316016	-2.62371e-06		0.0102049	1.66246e-05		-0.0316016	5.99937e-07		-0.0316016	3.43153e-06		-0.0316016	-2.39372e-06
-0.0305063	-2.32521e-06		0.0113512	5.19927e-06		-0.0305063	4.35441e-07		-0.0305063	-3.80122e-06		-0.0305063	-2.81447e-06
-0.0294111	-2.29533e-06		0.0124976	-7.11995e-06		-0.0294111	1.39784e-06		-0.0294111	2.76222e-06		-0.0294111	-2.07173e-06
-0.0283159	-1.69613e-06		0.0136439	-1.81314e-05		-0.0283159	1.46013e-06		-0.0283159	1.70937e-06		-0.0283159	-1.87723e-06
-0.0272207	-1.67374e-06		0.0147902	-2.5909e-05		-0.0272207	1.15605e-06		-0.0272207	-2.83106e-06		-0.0272207	-1.70854e-06
-0.0261254	-1.97275e-06		0.0159366	-2.919e-05		-0.0261254	3.18687e-06		-0.0261254	7.21749e-06		-0.0261254	-7.65663e-07
-0.0250302	-3.67294e-07		0.0170829	-2.76108e-05		-0.0250302	1.40934e-06		-0.0250302	-7.95242e-07		-0.0250302	-6.82449e-07
-0.023935	3.70842e-08		0.0182292	-2.17423e-05		-0.023935	1.88521e-06		-0.023935	1.3036e-06		-0.023935	3.52535e-07
-0.0228398	3.47645e-07		0.0193756	-1.29232e-05		-0.0228398	3.11985e-06		-0.0228398	8.92471e-06		-0.0228398	1.62012e-06
-0.0217445	1.60928e-06		0.0205219	-2.93823e-06		-0.0217445	-1.08429e-06		-0.0217445	-4.10923e-06		-0.0217445	1.83794e-06
-0.0206493	1.37965e-06		0.0216683	6.37542e-06		-0.0206493	1.94558e-06		-0.0206493	7.14537e-06		-0.0206493	3.57882e-06
-0.0195541	3.33133e-06		0.0228146	1.3502e-05		-0.0195541	1.85175e-08		-0.0195541	5.44523e-06		-0.0195541	4.42828e-06
-0.0184589	4.46427e-06		0.0239609	1.7517e-05		-0.0184589	-6.62254e-06		-0.0184589	-9.88642e-06		-0.0184589	4.97128e-06
-0.0173636	4.33074e-06		0.0251073	1.82029e-05		-0.0173636	-1.01359e-06		-0.0173636	1.03541e-05		-0.0173636	7.3855e-06
-0.0162684	7.38123e-06		0.0262536	1.59978e-05		-0.0162684	-8.05642e-06		-0.0162684	-4.48952e-06		-0.0162684	7.41337e-06
-0.0151732	7.93308e-06		0.0274	1.18106e-05		-0.0151732	-1.30443e-05		-0.0151732	-1.37649e-05		-0.0151732	8.17317e-06
-0.014078	9.55866e-06		0.0285463	6.75812e-06		-0.014078	-2.81626e-06		-0.014078	8.56842e-06		-0.014078	9.67199e-06
-0.0129827	1.18643e-05		0.0296926	1.89806e-06		-0.0129827	-4.12436e-06		-0.0129827	-2.17775e-05		-0.0129827	8.39826e-06
-0.0118875	1.05568e-05		0.030839	-1.98106e-06		-0.0118875	1.42096e-06		-0.0118875	-1.91658e-05		-0.0118875	9.32283e-06
-0.0107923	1.3337e-05		0.0319853	-4.47137e-06		-0.0107923	7.80722e-06		-0.0107923	1.01043e-05		-0.0107923	8.55167e-06
-0.00969706	1.32615e-05		0.0331316	-5.54856e-06		-0.00969706	3.28479e-06		-0.00969706	-1.58411e-05		-0.00969706	5.82452e-06
-0.00860183	1.15284e-05		0.034278	-5.4845e-06		-0.00860183	9.48719e-06		-0.00860183	-2.85636e-06		-0.00860183	6.48612e-06
-0.00750661	1.28094e-05		0.0354243	-4.70813e-06		-0.00750661	7.27929e-06		-0.00750661	1.25296e-05		-0.00750661	3.3202e-06
-0.00641138	7.93119e-06		0.0365707	-3.65979e-06		-0.00641138	2.9e-06		-0.00641138	-1.36336e-05		-0.00641138	2.99163e-08
-0.00531615	6.69106e-06		0.037717	-2.67815e-06		-0.00531615	8.98728e-06		-0.00531615	7.96334e-06		-0.00531615	-2.74486e-07
-0.00422093	5.72439e-06		0.0388633	-1.94271e-06		-0.00422093	4.91733e-06		-0.00422093	9.84672e-06		-0.00422093	-5.84511e-06
-0.0031257	-1.49379e-06		0.0400097	-1.47541e-06		-0.0031257	7.38148e-06		-0.0031257	-9.63338e-06		-0.0031257	-8.51304e-06
-0.00203048	-2.1204e-06		0.041156	-1.1876e-06		-0.00203048	1.07582e-05		-0.00203048	8.59071e-06		-0.00203048	-7.73852e-06
-0.000935251	-4.16671e-06		0.0423023	-9.4822e-07		-0.000935251	4.44018e-06		-0.000935251	3.64674e-06		-0.000935251	-1.12662e-05
0.000159974	-8.67159e-06		0.0434487	-6.47862e-07		0.000159974	8.00926e-06		0.000159974	6.31883e-07		0.000159974	-1.05567e-05
0.0012552	-9.13952e-06		0.044595	-2.39482e-07		0.0012552	2.33387e-06		0.0012552	7.66776e-06		0.0012552	-7.05345e-06
0.00235043	-1.21432e-05		0.0457414	2.52193e-07		0.00235043	-1.07503e-05		0.00235043	-5.71254e-07		0.00235043	-7.16436e-06
0.00344565	-1.52254e-05		0.0468877	7.49247e-07		0.00344565	-9.2861e-06		0.00344565	3.25543e-06		0.00344565	-6.26447e-06
0.00454088	-1.75879e-05		0.048034	1.15542e-06		0.00454088	-1.37565e-05		0.00454088	2.86932e-06		0.00454088	-3.86495e-06
0.0056361	-1.89245e-05		0.0491804	1.39245e-06		0.0056361	-1.84144e-05		0.0056361	5.09149e-06		0.0056361	-2.2554e-06
0.00673133	-2.01659e-05		0.0503267	1.42538e-06		0.00673133	-9.82288e-06		0.00673133	5.43358e-06		0.00673133	-2.40677e-06
0.00782656	-2.3755e-05		0.051473	1.27017e-06		0.00782656	-6.22292e-06		0.00782656	-1.31165e-06		0.00782656	-1.90922e-07
0.00892178	-2.25353e-05		0.0526194	9.84182e-07		0.00892178	-5.73489e-06		0.00892178	8.15195e-06		0.00892178	1.30164e-06
0.010017	-2.11649e-05		0.0537657	6.4547e-07		0.010017	-9.84294e-07		0.010017	5.46319e-06		0.010017	-4.60217e-07
0.0111122	-2.3572e-05		0.0549121	3.29502e-07		0.0111122	1.01013e-06		0.0111122	3.26038e-06		0.0111122	1.622e-06
0.0122075	-2.13091e-05		0.0560584	9.11215e-08		0.0122075	2.1195e-06		0.0122075	9.1635e-06		0.0122075	2.14345e-07
0.0133027	-1.86575e-05		0.0572047	-4.38116e-08		0.0133027	4.86367e-06		0.0133027	2.76419e-06		0.0133027	-1.71578e-06
0.0143979	-1.75176e-05		0.0583511	-7.68524e-08		0.0143979	6.27632e-06		0.0143979	7.26666e-06		0.0143979	2.06606e-08
0.0154931	-1.10865e-05		0.0594974	-2.86337e-08		0.0154931	7.55156e-06		0.0154931	7.40433e-06		0.0154931	-5.67838e-06
0.0165884	-4.65154e-06		0.0606438	7.14968e-08		0.0165884	9.46254e-06		0.0165884	3.28201e-06		0.0165884	-4.16098e-06
0.0176836	1.29333e-06		0.0617901	1.93755e-07		0.0176836	1.09397e-05		0.0176836	4.37061e-06		0.0176836	-2.34428e-06
0.0187788	1.57701e-05		0.0629364	3.11977e-07		0.0187788	1.22492e-05		0.0187788	5.15144e-07		0.0187788	-7.33574e-06
0.019874	2.84237e-05		0.0640828	4.03794e-07		0.019874	1.37627e-05		0.019874	4.57036e-06		0.019874	1.67963e-06
0.0209693	3.44057e-05		0.0652291	4.49041e-07		0.0209693	1.52835e-05		0.0209693	-2.97909e-06		0.0209693	2.26914e-06
0.0220645	4.50686e-05		0.0663754	4.28989e-07		0.0220645	1.57554e-05		0.0220645	-6.94817e-06		0.0220645	-2.35052e-06
0.0231597	4.73986e-05		0.0675218	3.28121e-07		0.0231597	1.63305e-05		0.0231597	-2.03053e-06		0.0231597	6.84643e-06
0.0242549	3.25136e-05		0.0686681	1.38232e-07		0.0242549	1.67745e-05		0.0242549	-1.39047e-05		0.0242549	7.34858e-07
0.0253502	1.90689e-05		0.0698145	-1.36213e-07		0.0253502	1.43317e-05		0.0253502	-6.24424e-06		0.0253502	-2.91559e-06
0.0264454	1.03647e-05		0.0709608	-4.74342e-07		0.0264454	1.25874e-05		0.0264454	-4.73462e-06		0.0264454	9.14988e-07
0.0275406	-4.98762e-07		0.0721071	-8.39346e-07		0.0275406	9.96121e-06		0.0275406	-1.78953e-05		0.0275406	-7.79086e-06
0.0286358	-8.30839e-06		0.0732535	-1.18186e-06		0.0286358	1.49477e-06		0.0286358	-7.73411e-06		0.0286358	-3.88254e-06
0.0297311	-1.28292e-05		0.0743998	-1.44544e-06		0.0297311	-3.55182e-06		0.0297311	-1.17374e-05		0.0297311	4.62706e-07
0.0308263	-1.70783e-05		0.0755461	-1.57382e-06		0.0308263	-1.1234e-05		0.0308263	-1.39534e-05		0.0308263	-3.69025e-06
0.0319215	-1.85668e-05		0.0766925	-1.51928e-06		0.0319215	-2.9721e-05		0.0319215	-1.17204e-05		0.0319215	2.34644e-06
0.0330167	-1.76528e-05		0.0778388	-1.25102e-06		0.0330167	-3.60134e-05		0.0330167	-2.47944e-05		0.0330167	2.45892e-06
0.034112	-1.58939e-05		0.0789852	-7.62792e-07		0.034112	-4.98275e-05		0.034112	-1.38146e-05		0.034112	2.29479e-06
0.0352072	-1.14441e-05		0.0801315	-7.83249e-08		0.0352072	-8.46344e-05		0.0352072	-1.83913e-05		0.0352072	7.4723e-06
0.0363024	-5.15788e-06		0.0812778	7.46363e-07		0.0363024	-6.70091e-05		0.0363024	-2.72781e-05		0.0363024	5.29528e-06
0.0373977	1.57134e-06		0.0824242	1.62483e-06		0.0373977	-3.53213e-05		0.0373977	-9.60786e-07		0.0373977	6.88298e-06
0.0384929	1.16804e-05		0.0835705	2.447e-06		0.0384929	-5.0495e-05		0.0384929	-3.40614e-06		0.0384929	9.6655e-06
0.0395881	2.25121e-05		0.0847168	3.09089e-06		0.0395881	-2.774e-05		0.0395881	-2.31324e-06		0.0395881	7.06674e-06
0.0406833	3.09067e-05		0.0858632	3.43871e-06		0.0406833	5.89218e-06		0.0406833	2.7247e-05		0.0406833	8.57219e-06
0.0417786	3.88567e-05		0.0870095	3.39534e-06		0.0417786	-1.7992e-05		0.0417786	2.25348e-05		0.0417786	9.90174e-06
0.0428738	3.76548e-05		0.0881559	2.90668e-06		0.0428738	1.58089e-05		0.0428738	1.91991e-05		0.0428738	8.1206e-06
0.043969	2.41761e-05		0.0893022	1.97457e-06		0.043969	9.3527e-05		0.043969	3.19462e-05		0.043969	9.5013e-06
0.0450642	1.30766e-05		0.0904485	6.64966e-07		0.0450642	8.26012e-05		0.0450642	2.38549e-05		0.0450642	1.09622e-05
0.0461595	4.85947e-06		0.0915949	-8.93045e-07		0.0461595	6.0903e-05		0.0461595	2.02454e-05		0.0461595	8.58211e-06
0.0472547	-5.4052e-06		0.0927412	-2.51886e-06		0.0472547	6.68129e-05		0.0472547	2.41814e-05		0.0472547	6.95055e-06
0.0483499	-1.12125e-05		0.0938875	-4.00196e-06		0.0483499	4.55704e-05		0.0483499	2.14644e-05		0.0483499	5.93536e-06
0.0494451	-1.61001e-05		0.0950339	-5.13103e-06		0.0494451	2.4095e-05		0.0494451	1.62756e-05		0.0494451	1.66659e-06
0.0505404	-2.12246e-05		0.0961802	-5.72611e-06		0.0505404	1.95957e-05		0.0505404	1.24711e-05		0.0505404	-2.09294e-06
0.0516356	-2.17927e-05		0.0973266	-5.66832e-06		0.0516356	6.88404e-06		0.0516356	1.15339e-05		0.0516356	-4.06921e-06
0.0527308	-2.26349e-05		0.0984729	-4.92197e-06		0.0527308	-3.4703e-06		0.0527308	7.77421e-07		0.0527308	-7.38401e-06
0.053826	-2.31021e-05		0.0996192	-3.54437e-06		0.053826	-5.89781e-06		0.053826	-1.12957e-05		0.053826	-9.64048e-06
0.0549213	-2.05673e-05		0.100766	-1.68135e-06		0.0549213	-1.15265e-05		0.0549213	-1.04039e-05		0.0549213	-1.03357e-05
0.0560165	-1.87025e-05		0.101912	4.51603e-07		0.0560165	-1.46239e-05		0.0560165	-1.56637e-05		0.0560165	-1.15385e-05
0.0571117	-1.6286e-05		0.103058	2.59932e-06		0.0571117	-1.45284e-05		0.0571117	-2.02269e-05		0.0571117	-1.17206e-05
0.0582069	-1.29933e-05		0.104205	4.50299e-06		0.0582069	-1.54663e-05		0.0582069	-1.44499e-05		0.0582069	-1.08881e-05
0.0593022	-1.0385e-05		0.105351	5.93608e-06		0.0593022	-1.47975e-05		0.0593022	-1.60493e-05		0.0593022	-1.04375e-05
0.0603974	-6.71607e-06		0.106497	6.73411e-06		0.0603974	-1.30782e-05		0.0603974	-1.40881e-05		0.0603974	-8.90035e-06
0.0614926	-3.41278e-06		0.107644	6.8139e-06		0.0614926	-1.18015e-05		0.0614926	-6.87692e-06		0.0614926	-6.82991e-06
0.0625878	-1.47514e-06		0.10879	6.17969e-06		0.0625878	-9.95614e-06		0.0625878	-6.77722e-06		0.0625878	-5.56256e-06
0.0636831	1.21037e-06		0.109936	4.91656e-06		0.0636831	-8.02368e-06		0.0636831	-1.83882e-06		0.0636831	-3.58151e-06
0.0647783	3.37766e-06		0.111083	3.17354e-06		0.0647783	-6.44691e-06		0.0647783	2.33378e-06		0.0647783	-1.57146e-06
0.0658735	4.68711e-06		0.112229	1.1405e-06		0.0658735	-4.89377e-06		0.0658735	2.41225e-06		0.0658735	-1.16234e-09
0.0669687	6.22263e-06		0.113375	-9.76615e-07		0.0669687	-3.55423e-06		0.0669687	6.80106e-06		0.0669687	1.97196e-06
0.068064	6.69043e-06		0.114522	-2.97833e-06		0.068064	-2.56336e-06		0.068064	6.83908e-06		0.068064	2.90728e-06
0.0691592	6.95246e-06		0.115668	-4.68921e-06		0.0691592	-1.74822e-06		0.0691592	6.05802e-06		0.0691592	3.42013e-06
0.0702544	7.23536e-06		0.116814	-5.96967e-06		0.0702544	-1.14876e-06		0.0702544	7.13504e-06		0.0702544	4.30966e-06
0.0713497	6.42792e-06		0.117961	-6.72229e-06		0.0713497	-7.8344e-07		0.0713497	3.63341e-06		0.0713497	4.29353e-06
0.0724449	6.20573e-06		0.119107	-6.89414e-06		0.0724449	-5.39358e-07		0.0724449	2.44419e-06		0.0724449	4.13277e-06
0.0735401	5.51872e-06		0.120253	-6.47679e-06		0.0735401	-4.14837e-07		0.0735401	6.01877e-07		0.0735401	3.68059e-06
0.0746353	3.99804e-06		0.1214	-5.50526e-06		0.0746353	-3.75008e-07		0.0746353	-3.6592e-06		0.0746353	2.69975e-06
0.0757306	3.45894e-06		0.122546	-4.0561e-06		0.0757306	-3.74397e-07		0.0757306	-4.63292e-06		0.0757306	2.32735e-06
0.0768258	2.38334e-06		0.123692	-2.24426e-06		0.0768258	-4.01036e-07		0.0768258	-7.4235e-06		0.0768258	1.37512e-06
0.077921	1.28707e-06		0.124839	-2.17432e-07		0.077921	-4.35169e-07		0.077921	-9.40899e-06		0.077921	-6.62425e-08
0.0790162	9.1662e-07		0.125985	1.85297e-06		0.0790162	-4.65647e-07		0.0790162	-8.54845e-06		0.0790162	-5.25879e-07
0.0801115	-1.34632e-07		0.127131	3.78474e-06		0.0801115	-4.86652e-07		0.0801115	-1.03186e-05		0.0801115	-1.22935e-06
0.0812067	-3.49483e-07		0.128278	5.40115e-06		0.0812067	-4.98065e-07		0.0812067	-8.85391e-06		0.0812067	-2.10019e-06
0.0823019	-2.39217e-07		0.129424	6.54914e-06		0.0823019	-5.00135e-07		0.0823019	-6.06478e-06		0.0823019	-2.15246e-06
0.0833971	-6.88285e-07		0.13057	7.11659e-06		0.0833971	-4.95475e-07		0.0833971	-5.72888e-06		0.0833971	-2.35303e-06
0.0844924	-2.48159e-07		0.131717	7.0461e-06		0.0844924	-4.87763e-07		0.0844924	-2.11756e-06		0.0844924	-2.42224e-06
0.0855876	-1.3221e-08		0.132863	6.34255e-06		0.0855876	-4.79235e-07		0.0855876	6.24707e-07		0.0855876	-1.83624e-06
0.0866828	6.18101e-08		0.134009	5.07309e-06		0.0866828	-4.73836e-07		0.0866828	2.33442e-06		0.0866828	-1.40934e-06
0.087778	7.2045e-07		0.135156	3.35944e-06		0.087778	-4.76484e-07		0.087778	6.85608e-06		0.087778	-6.51789e-07
0.0888733	8.01198e-07		0.136302	1.36358e-06		0.0888733	-4.97365e-07		0.0888733	8.05872e-06		0.0888733	4.0404e-07
0.0899685	1.46166e-06		0.137448	-7.30657e-07		0.0899685	-5.42485e-07		0.0899685	9.21977e-06		0.0899685	9.38096e-07
0.0910637	2.41346e-06		0.138595	-2.7373e-06		0.0910637	-6.2362e-07		0.0910637	1.14938e-05		0.0910637	1.7678e-06
0.0921589	2.29914e-06		0.139741	-4.48632e-06		0.0921589	-7.55265e-07		0.0921589	9.82981e-06		0.0921589	2.58698e-06
0.0932542	2.43221e-06		0.140887	-5.838e-06		0.0932542	-9.3997e-07		0.0932542	9.78117e-06		0.0932542	2.72298e-06
0.0943494	2.24229e-06		0.142034	-6.69243e-06		0.0943494	-1.19268e-06		0.0943494	9.56194e-06		0.0943494	3.14778e-06
0.0954446	1.82331e-06		0.14318	-6.99405e-06		0.0954446	-1.51286e-06		0.0954446	5.6829e-06		0.0954446	3.293e-06
0.0965398	2.21029e-06		0.144326	-6.73203e-06		0.0965398	-1.89243e-06		0.0965398	4.21378e-06		0.0965398	2.78999e-06
0.0976351	1.63402e-06		0.145473	-5.93735e-06		0.0976351	-2.33108e-06		0.0976351	1.84459e-06		0.0976351	2.65174e-06
0.0987303	7.42913e-07		0.146619	-4.67815e-06		0.0987303	-2.79885e-06		0.0987303	-2.18741e-06		0.0987303	2.02983e-06
0.0998255	5.54018e-07		0.147765	-3.05388e-06		0.0998255	-3.27225e-06		0.0998255	-3.45089e-06		0.0998255	1.01954e-06
0.100921	-2.82569e-07		0.148912	-1.18897e-06		0.100921	-3.70601e-06		0.100921	-6.66599e-06		0.100921	6.57651e-07
0.102016	-9.34585e-07		0.150058	7.74395e-07		0.102016	-4.05005e-06		0.102016	-9.46013e-06		0.102016	-1.66213e-07
0.103111	-1.31357e-06		0.151204	2.68453e-06		0.103111	-4.25415e-06		0.103111	-9.08899e-06		0.103111	-1.29226e-06
0.104206	-2.20775e-06		0.152351	4.39e-06		0.104206	-4.24065e-06		0.104206	-1.07097e-05		0.104206	-1.89127e-06
0.105302	-2.28322e-06		0.153497	5.75061e-06		0.105302	-3.94203e-06		0.105302	-1.07635e-05		0.105302	-2.49884e-06
0.106397	-2.16186e-06		0.154643	6.64905e-06		0.106397	-3.2967e-06		0.106397	-8.62059e-06		0.106397	-2.81016e-06
0.107492	-2.46399e-06		0.15579	7.00224e-06		0.107492	-2.25666e-06		0.107492	-7.99677e-06		0.107492	-3.02558e-06
0.108587	-1.9455e-06		0.156936	6.7708e-06		0.108587	-7.22856e-07		0.108587	-5.09314e-06		0.108587	-3.32639e-06
0.109683	-1.52737e-06		0.158082	5.9651e-06		0.109683	1.29182e-06		0.109683	-2.07765e-06		0.109683	-2.79958e-06
0.110778	-1.25147e-06		0.159229	4.64667e-06		0.110778	3.7829e-06		0.110778	-4.5641e-07		0.110778	-2.2717e-06
0.111873	-2.87569e-07		0.160375	2.9242e-06		0.111873	6.88105e-06		0.111873	3.51706e-06		0.111873	-1.87041e-06
0.112968	1.10964e-07		0.161521	9.44295e-07		0.112968	1.02179e-05		0.112968	6.17011e-06		0.112968	-8.37596e-07
0.114063	4.61822e-07		0.162668	-1.12202e-06		0.114063	1.39645e-05		0.114063	7.48645e-06		0.114063	-1.18342e-07
0.115159	1.25181e-06		0.163814	-3.09562e-06		0.115159	1.81533e-05		0.115159	9.78819e-06		0.115159	5.71539e-07
0.116254	1.52836e-06		0.16496	-4.80634e-06		0.116254	2.07799e-05		0.116254	1.01317e-05		0.116254	1.79788e-06
0.117349	2.1357e-06		0.166107	-6.10892e-06		0.117349	2.06867e-05		0.117349	1.02511e-05		0.117349	2.27583e-06
0.118444	2.59422e-06		0.167253	-6.89576e-06		0.118444	1.64589e-05		0.118444	1.03033e-05		0.118444	2.53271e-06
0.11954	2.22012e-06		0.1684	-7.10557e-06		0.11954	7.31304e-06		0.11954	8.10389e-06		0.11954	3.29543e-06
0.120635	2.28905e-06		0.169546	-6.72701e-06		0.120635	-4.04323e-06		0.120635	6.52695e-06		0.120635	3.36709e-06
0.12173	2.01442e-06		0.170692	-5.79788e-06		0.12173	-1.32337e-05		0.12173	4.42812e-06		0.12173	3.06294e-06
0.122825	1.22287e-06		0.171839	-4.40016e-06		0.122825	-2.12759e-05		0.122825	6.65569e-07		0.122825	2.75568e-06
0.12392	1.01891e-06		0.172985	-2.65187e-06		0.12392	-2.7211e-05		0.12392	-1.86155e-06		0.12392	1.85809e-06
0.125016	2.47294e-07		0.174131	-6.96757e-07		0.125016	-2.92595e-05		0.125016	-4.70902e-06		0.125016	1.24405e-06
0.126111	-7.62309e-07		0.175278	1.30718e-06		0.126111	-2.97205e-05		0.126111	-7.77111e-06		0.126111	6.46666e-07
0.127206	-1.05115e-06		0.176424	3.19958e-06		0.127206	-2.74466e-05		0.127206	-8.85516e-06		0.127206	-6.14042e-07
0.128301	-1.66396e-06		0.17757	4.82945e-06		0.128301	-2.21342e-05		0.128301	-1.00728e-05		0.128301	-1.50158e-06
0.129397	-2.1129e-06		0.178717	6.06619e-06		0.129397	-1.61953e-05		0.129397	-1.08594e-05		0.129397	-2.19238e-06
0.130492	-2.24493e-06		0.179863	6.8095e-06		0.130492	-8.25407e-06		0.130492	-1.00307e-05		0.130492	-2.85169e-06
0.131587	-2.73419e-06		0.181009	6.99735e-06		0.131587	7.37846e-07		0.131587	-9.20385e-06		0.131587	-2.98699e-06
0.132682	-2.45401e-06		0.182156	6.6115e-06		0.132682	8.52433e-06		0.132682	-7.37018e-06		0.132682	-3.25447e-06
0.133778	-1.74529e-06		0.183302	5.67993e-06		0.133778	1.61568e-05		0.133778	-4.67261e-06		0.133778	-3.21688e-06
0.134873	-1.60259e-06		0.184448	4.27567e-06		0.134873	2.25929e-05		0.134873	-2.15281e-06		0.134873	-2.44423e-06
0.135968	-1.129e-06		0.185595	2.51182e-06		0.135968	2.65881e-05		0.135968	1.12702e-06		0.135968	-1.9633e-06
0.137063	-5.01976e-07		0.186741	5.32844e-07		0.137063	2.91636e-05		0.137063	4.03243e-06		0.137063	-1.41973e-06
0.138158	-3.42106e-08		0.187887	-1.49726e-06		0.138158	2.91698e-05		0.138158	6.12733e-06		0.138158	-5.06933e-07
0.139254	8.03488e-07		0.189034	-3.40892e-06		0.139254	2.66195e-05		0.139254	8.26401e-06		0.139254	1.41339e-07
0.140349	1.45642e-06		0.19018	-5.04165e-06		0.140349	2.25652e-05		0.140349	9.60387e-06		0.140349	9.93791e-07
0.141444	1.84962e-06		0.191326	-6.25798e-06		0.141444	1.59332e-05		0.141444	1.02427e-05		0.141444	1.74697e-06
0.142539	2.27023e-06		0.192473	-6.95542e-06		0.142539	8.33673e-06		0.142539	1.01624e-05		0.142539	2.00512e-06
0.143635	2.32965e-06		0.193619	-7.07519e-06		0.143635	6.04418e-07		0.143635	9.14294e-06		0.143635	2.67905e-06
0.14473	2.21806e-06		0.194765	-6.60713e-06		0.14473	-8.41052e-06		0.14473	8.12427e-06		0.14473	3.25038e-06
0.145825	2.02234e-06		0.195912	-5.59029e-06		0.145825	-1.62869e-05		0.145825	6.22732e-06		0.145825	3.17724e-06
0.14692	1.63486e-06		0.197058	-4.10941e-06		0.14692	-2.26809e-05		0.14692	3.10479e-06		0.14692	2.95653e-06
0.148015	1.35169e-06		0.198204	-2.28775e-06		0.148015	-2.81505e-05		0.148015	2.77113e-07		0.148015	2.31765e-06
0.149111	7.95996e-07		0.199351	-2.76838e-07		0.149111	-3.06992e-05		0.149111	-2.47448e-06		0.149111	1.71424e-06
0.150206	-1.35433e-08		0.200497	1.75587e-06		0.150206	-3.11307e-05		0.150206	-5.1404e-06		0.150206	1.28188e-06
0.151301	-5.06442e-07		0.201643	3.64084e-06		0.151301	-2.96787e-05		0.151301	-7.08513e-06		0.151301	2.75579e-07
0.152396	-1.09504e-06		0.20279	5.22048e-06		0.152396	-2.51594e-05		0.152396	-9.08201e-06		0.152396	-7.06314e-07
0.153492	-1.74562e-06		0.203936	6.3625e-06		0.153492	-1.90285e-05		0.153492	-1.04556e-05		0.153492	-1.41565e-06
0.154587	-2.06935e-06		0.205082	6.97119e-06		0.154587	-1.18774e-05		0.154587	-1.05018e-05		0.154587	-2.0704e-06
0.155682	-2.4308e-06		0.206229	6.99597e-06		0.155682	-3.52224e-06		0.155682	-9.95697e-06		0.155682	-2.39352e-06
0.156777	-2.51283e-06		0.207375	6.43605e-06		0.156777	4.90296e-06		0.156777	-8.64064e-06		0.156777	-2.90497e-06
0.157872	-2.16081e-06		0.208521	5.34081e-06		0.157872	1.31131e-05		0.157872	-6.97155e-06		0.157872	-3.37628e-06
0.158968	-1.95543e-06		0.209668	3.80539e-06		0.158968	2.05307e-05		0.158968	-4.80944e-06		0.158968	-3.00479e-06
0.160063	-1.48878e-06		0.210814	1.96206e-06		0.160063	2.59868e-05		0.160063	-1.65817e-06		0.160063	-2.56194e-06
0.161158	-8.39605e-07		0.21196	-3.19079e-08		0.161158	2.9714e-05		0.161158	1.2899e-06		0.161158	-2.16695e-06
0.162253	-5.11216e-07		0.213107	-2.0085e-06		0.162253	3.13071e-05		0.162253	3.93432e-06		0.162253	-1.32253e-06
0.163349	2.40231e-07		0.214253	-3.80395e-06		0.163349	3.02318e-05		0.163349	6.40177e-06		0.163349	-5.85682e-07
0.164444	1.28095e-06		0.215399	-5.2729e-06		0.164444	2.74318e-05		0.164444	8.36087e-06		0.164444	1.23277e-07
0.165539	1.66207e-06		0.216546	-6.30018e-06		0.165539	2.23359e-05		0.165539	1.02486e-05		0.165539	9.61898e-07
0.166634	1.78964e-06		0.217692	-6.80925e-06		0.166634	1.52113e-05		0.166634	1.08532e-05		0.166634	1.6547e-06
0.16773	2.17521e-06		0.218838	-6.7668e-06		0.16773	7.57973e-06		0.16773	1.00577e-05		0.16773	2.48937e-06
0.168825	2.49646e-06		0.219985	-6.18348e-06		0.168825	-1.12716e-06		0.168825	9.30313e-06		0.168825	3.11052e-06
0.16992	2.49673e-06		0.221131	-5.11124e-06		0.16992	-9.73869e-06		0.16992	7.7642e-06		0.16992	3.10662e-06
0.171015	2.10819e-06		0.222277	-3.63795e-06		0.171015	-1.70135e-05		0.171015	5.55835e-06		0.171015	3.15457e-06
0.17211	1.53604e-06		0.223424	-1.88004e-06		0.17211	-2.37269e-05		0.17211	3.45071e-06		0.17211	3.08745e-06
0.173206	1.08659e-06		0.22457	2.61565e-08		0.173206	-2.85661e-05		0.173206	3.49687e-07		0.173206	2.55733e-06
0.174301	5.30997e-07		0.225716	1.93371e-06		0.174301	-3.09558e-05		0.174301	-2.86781e-06		0.174301	1.8489e-06
0.175396	-1.51439e-07		0.226863	3.69485e-06		0.175396	-3.12535e-05		0.175396	-5.37005e-06		0.175396	9.46248e-07
0.176491	-8.3045e-07		0.228009	5.17086e-06		0.176491	-2.86771e-05		0.176491	-7.72926e-06		0.176491	-1.13521e-08
0.177587	-1.46777e-06		0.229155	6.24197e-06		0.177587	-2.41234e-05		0.177587	-9.30911e-06		0.177587	-9.71913e-07
0.178682	-1.74255e-06		0.230302	6.81675e-06		0.178682	-1.8395e-05		0.178682	-1.02836e-05		0.178682	-1.74858e-06
0.179777	-1.84084e-06		0.231448	6.84036e-06		0.179777	-1.09449e-05		0.179777	-1.07452e-05		0.179777	-2.09246e-06
0.180872	-2.22985e-06		0.232594	6.30089e-06		0.180872	-2.28684e-06		0.180872	-9.81133e-06		0.180872	-2.64424e-06
0.181967	-2.57673e-06		0.233741	5.23274e-06		0.181967	6.43292e-06		0.181967	-8.39333e-06		0.181967	-3.29851e-06
0.183063	-2.38744e-06		0.234887	3.71625e-06		0.183063	1.42102e-05		0.183063	-6.59813e-06		0.183063	-3.14303e-06
0.184158	-1.89006e-06		0.236033	1.87295e-06		0.184158	2.08369e-05		0.184158	-3.99957e-06		0.184158	-2.80548e-06
0.185253	-1.49022e-06		0.23718	-1.43736e-07		0.185253	2.6744e-05		0.185253	-1.52932e-06		0.185253	-2.65897e-06
0.186348	-1.00965e-06		0.238326	-2.1616e-06		0.186348	3.05741e-05		0.186348	1.46318e-06		0.186348	-1.96333e-06
0.187444	-1.36477e-07		0.239472	-4.00541e-06		0.187444	3.12227e-05		0.187444	4.52021e-06		0.187444	-1.12772e-06
0.188539	6.83846e-07		0.240619	-5.5135e-06		0.188539	2.98619e-05		0.188539	6.46097e-06		0.188539	-4.7277e-07
0.189634	1.1405e-06		0.241765	-6.55347e-06		0.189634	2.67801e-05		0.189634	8.60426e-06		0.189634	4.18571e-07
0.190729	1.67957e-06		0.242911	-7.03498e-06		0.190729	2.12912e-05		0.190729	1.00428e-05		0.190729	1.18838e-06
0.191824	2.14807e-06		0.244058	-6.91823e-06		0.191824	1.40511e-05		0.191824	1.01963e-05		0.191824	1.77216e-06
0.19292	2.15678e-06		0.245204	-6.21706e-06		0.19292	5.6793e-06		0.19292	1.03448e-05		0.19292	2.49283e-06
0.194015	2.09858e-06		0.24635	-4.99665e-06		0.194015	-2.88881e-06		0.194015	9.15044e-06		0.194015	3.04159e-06
0.19511	2.0774e-06		0.247497	-3.36621e-06		0.19511	-1.09661e-05		0.19511	7.14348e-06		0.19511	3.17868e-06
0.196205	1.83808e-06		0.248643	-1.468e-06		0.196205	-1.86694e-05		0.196205	5.50052e-06		0.196205	2.98317e-06
0.197301	1.5614e-06		0.24979	5.36141e-07		0.197301	-2.46763e-05		0.197301	2.6669e-06		0.197301	2.74042e-06
0.198396	1.16274e-06		0.250936	2.47927e-06		0.198396	-2.87571e-05		0.198396	-2.49518e-07		0.198396	2.46934e-06
0.199491	4.72525e-07		0.252082	4.20325e-06		0.199491	-3.10782e-05		0.199491	-2.68911e-06		0.199491	1.6403e-06
0.200586	-1.92334e-07		0.253229	5.57109e-06		0.200586	-3.05596e-05		0.200586	-5.70412e-06		0.200586	5.87838e-07
0.201682	-6.64335e-07		0.254375	6.47686e-06		0.201682	-2.81903e-05		0.201682	-7.88992e-06		0.201682	-1.27106e-07
0.202777	-1.17305e-06		0.255521	6.85282e-06		0.202777	-2.40092e-05		0.202777	-9.5061e-06		0.202777	-8.74947e-07
0.203872	-1.82235e-06		0.256668	6.67353e-06		0.203872	-1.72685e-05		0.203872	-1.06271e-05		0.203872	-1.57558e-06
0.204967	-2.21477e-06		0.257814	5.95689e-06		0.204967	-9.73522e-06		0.204967	-1.02699e-05		0.204967	-2.23297e-06
0.206062	-2.17701e-06		0.25896	4.76215e-06		0.206062	-1.36139e-06		0.206062	-9.74814e-06		0.206062	-2.88252e-06
0.207158	-2.06334e-06		0.260107	3.18527e-06		0.207158	7.63051e-06		0.207158	-8.44262e-06		0.207158	-2.91404e-06
0.208253	-1.99242e-06		0.261253	1.35179e-06		0.208253	1.54785e-05		0.208253	-5.87914e-06		0.208253	-2.83151e-06
0.209348	-1.71107e-06		0.262399	-5.9239e-07		0.209348	2.21799e-05		0.209348	-3.67274e-06		0.209348	-2.92966e-06
0.210443	-1.23766e-06		0.263546	-2.49183e-06		0.210443	2.75308e-05		0.210443	-8.63798e-07		0.210443	-2.662e-06
0.211539	-7.37668e-07		0.264692	-4.19345e-06		0.211539	3.07172e-05		0.211539	2.17431e-06		0.211539	-2.13383e-06
0.212634	-1.41762e-07		0.265838	-5.55861e-06		0.212634	3.14788e-05		0.212634	4.35179e-06		0.212634	-1.24284e-06
0.213729	4.93389e-07		0.266985	-6.47434e-06		0.213729	2.97588e-05		0.213729	7.08411e-06		0.213729	-2.50791e-07
0.214824	1.01885e-06		0.268131	-6.86298e-06		0.214824	2.60395e-05		0.214824	9.14886e-06		0.214824	4.06011e-07
0.215919	1.4537e-06		0.269277	-6.68921e-06		0.215919	2.03537e-05		0.215919	9.94954e-06		0.215919	1.33919e-06
0.217015	1.7949e-06		0.270424	-5.96374e-06		0.217015	1.27004e-05		0.217015	1.08164e-05		0.217015	2.16577e-06
0.21811	2.09658e-06		0.27157	-4.74327e-06		0.21811	4.30711e-06		0.21811	1.02532e-05		0.21811	2.43112e-06
0.219205	2.3726e-06		0.272716	-3.1263e-06		0.219205	-3.86673e-06		0.219205	8.53727e-06		0.219205	2.92958e-06
0.2203	2.32018e-06		0.273863	-1.24535e-06		0.2203	-1.20019e-05		0.2203	7.11567e-06		0.2203	3.23588e-06
0.221396	1.93789e-06		0.275009	7.43921e-07		0.221396	-1.95248e-05		0.221396	4.82114e-06		0.221396	3.00408e-06
0.222491	1.41909e-06		0.276155	2.67577e-06		0.222491	-2.53439e-05		0.222491	2.08831e-06		0.222491	2.8076e-06
0.223586	8.01494e-07		0.277302	4.38845e-06		0.223586	-2.9297e-05		0.223586	-7.45017e-07		0.223586	2.34815e-06
0.224681	2.37118e-07		0.278448	5.7381e-06		0.224681	-3.09731e-05		0.224681	-3.87296e-06		0.224681	1.61105e-06
0.225776	-2.49345e-07		0.279594	6.61107e-06		0.225776	-3.03136e-05		0.225776	-5.93304e-06		0.225776	7.85751e-07
0.226872	-8.4272e-07		0.280741	6.93366e-06		0.226872	-2.78227e-05		0.226872	-8.07311e-06		0.226872	-1.99543e-07
0.227967	-1.35807e-06		0.281887	6.67848e-06		0.227967	-2.29376e-05		0.227967	-1.01418e-05		0.227967	-1.02404e-06
0.229062	-1.70202e-06		0.283033	5.86685e-06		0.229062	-1.61569e-05		0.229062	-1.03174e-05		0.229062	-1.89582e-06
0.230157	-1.99053e-06		0.28418	4.56709e-06		0.230157	-8.45649e-06		0.230157	-1.02232e-05		0.230157	-2.65608e-06
0.231253	-2.17497e-06		0.285326	2.88881e-06		0.231253	8.81051e-08		0.231253	-9.86855e-06		0.231253	-2.80476e-06
0.232348	-2.37309e-06		0.286472	9.73481e-07		0.232348	8.47476e-06		0.232348	-8.26223e-06		0.232348	-3.06804e-06
0.233443	-2.3594e-06		0.287619	-1.01771e-06		0.233443	1.62274e-05		0.233443	-6.30751e-06		0.233443	-3.29507e-06
0.234538	-1.84983e-06		0.288765	-2.91773e-06		0.234538	2.30804e-05		0.234538	-3.3256e-06		0.234538	-2.90152e-06
0.235634	-1.24047e-06		0.289911	-4.5681e-06		0.235634	2.79621e-05		0.235634	-9.98509e-09		0.235634	-2.3741e-06
0.236729	-5.60654e-07		0.291058	-5.83243e-06		0.236729	3.08956e-05		0.236729	2.37123e-06		0.236729	-1.61606e-06
0.237824	1.8058e-07		0.292204	-6.60803e-06		0.237824	3.14072e-05		0.237824	5.02123e-06		0.237824	-8.4764e-07
0.238919	6.59835e-07		0.29335	-6.83434e-06		0.238919	2.90397e-05		0.238919	7.54497e-06		0.238919	-3.75689e-07
0.240014	1.11898e-06		0.294497	-6.49742e-06		0.240014	2.50839e-05		0.240014	9.20949e-06		0.240014	4.49256e-07
0.24111	1.58493e-06		0.295643	-5.63022e-06		0.24111	1.94893e-05		0.24111	1.04716e-05		0.24111	1.34746e-06
0.242205	2.11133e-06		0.296789	-4.30883e-06		0.242205	1.15513e-05		0.242205	1.05751e-05		0.242205	2.09698e-06
0.2433	2.6219e-06		0.297936	-2.64517e-06		0.2433	2.89937e-06		0.2433	9.75961e-06		0.2433	2.88303e-06
0.244395	2.38807e-06		0.299082	-7.76902e-07		0.244395	-5.33353e-06		0.244395	8.74743e-06		0.244395	2.97943e-06
0.245491	2.08171e-06		0.300228	1.14426e-06		0.245491	-1.34103e-05		0.245491	6.83883e-06		0.245491	2.83092e-06
0.246586	2.01093e-06		0.301375	2.96482e-06		0.246586	-2.04558e-05		0.246586	4.34248e-06		0.246586	3.02648e-06
0.247681	1.50422e-06		0.302521	4.54127e-06		0.247681	-2.59643e-05		0.247681	1.63278e-06		0.247681	2.97914e-06
0.248776	1.07605e-06		0.303667	5.75052e-06		0.248776	-2.97487e-05		0.248776	-1.4336e-06		0.248776	2.3175e-06
0.249871	5.04866e-07		0.304814	6.49859e-06		0.249871	-3.09903e-05		0.249871	-4.00248e-06		0.249871	1.33549e-06
0.250967	-6.63244e-07		0.30596	6.72706e-06		0.250967	-2.99581e-05		0.250967	-6.22535e-06		0.250967	7.25908e-07
0.252062	-1.29631e-06		0.307106	6.41698e-06		0.252062	-2.69161e-05		0.252062	-8.60103e-06		0.252062	1.46216e-07
0.253157	-1.43944e-06		0.308253	5.59036e-06		0.253157	-2.16198e-05		0.253157	-9.87025e-06		0.253157	-8.99445e-07
0.254252	-1.73511e-06		0.309399	4.30894e-06		0.254252	-1.49137e-05		0.254252	-1.01625e-05		0.254252	-1.89615e-06
0.255348	-2.12736e-06		0.310545	2.67037e-06		0.255348	-6.97078e-06		0.255348	-1.02544e-05		0.255348	-2.6417e-06
0.256443	-2.46149e-06		0.311692	8.01924e-07		0.256443	1.52919e-06		0.256443	-9.33431e-06		0.256443	-3.12969e-06
0.257538	-2.29397e-06		0.312838	-1.14832e-06		0.257538	9.51586e-06		0.257538	-7.88602e-06		0.257538	-3.25724e-06
0.258633	-1.93808e-06		0.313984	-3.02229e-06		0.258633	1.74496e-05		0.258633	-5.93289e-06		0.258633	-3.35864e-06
0.259728	-1.67722e-06		0.315131	-4.66429e-06		0.259728	2.41403e-05		0.259728	-2.86591e-06		0.259728	-3.13907e-06
0.260824	-1.20162e-06		0.316277	-5.93393e-06		0.260824	2.84994e-05		0.260824	-1.61067e-08		0.260824	-2.50073e-06
0.261919	-7.36363e-07		0.317423	-6.71873e-06		0.261919	3.10426e-05		0.261919	2.61753e-06		0.261919	-1.81572e-06
0.263014	-1.43705e-07		0.31857	-6.94495e-06		0.263014	3.09464e-05		0.263014	5.46034e-06		0.263014	-9.14288e-07
0.264109	7.37546e-07		0.319716	-6.58566e-06		0.264109	2.86646e-05		0.264109	7.8363e-06		0.264109	-5.46579e-08
0.265205	1.23072e-06		0.320862	-5.6648e-06		0.265205	2.45047e-05		0.265205	9.90379e-06		0.265205	7.12425e-07
0.2663	1.55681e-06		0.322009	-4.25647e-06		0.2663	1.7757e-05		0.2663	1.07447e-05		0.2663	1.64552e-06
0.267395	2.15581e-06		0.323155	-2.47933e-06		0.267395	1.01808e-05		0.267395	1.02696e-05		0.267395	2.39454e-06
0.26849	2.50617e-06		0.324301	-4.86419e-07		0.26849	2.21577e-06		0.26849	9.91659e-06		0.26849	2.98436e-06
0.269586	2.47057e-06		0.325448	1.54873e-06		0.269586	-6.47813e-06		0.269586	8.66342e-06		0.269586	3.28533e-06
0.270681	2.12362e-06		0.326594	3.44834e-06		0.270681	-1.43662e-05		0.270681	6.46005e-06		0.270681	3.18595e-06
0.271776	1.66235e-06		0.32774	5.04715e-06		0.271776	-2.14536e-05		0.271776	4.21328e-06		0.271776	3.15122e-06
0.272871	1.45173e-06		0.328887	6.20802e-06		0.272871	-2.70928e-05		0.272871	9.62393e-07		0.272871	2.70864e-06
0.273966	9.98845e-07		0.330033	6.83441e-06		0.273966	-3.00191e-05		0.273966	-2.0749e-06		0.273966	1.83811e-06
0.275062	2.47544e-07		0.331179	6.87863e-06		0.275062	-3.10897e-05		0.275062	-4.37993e-06		0.275062	1.20902e-06
0.276157	-3.21184e-07		0.332326	6.34508e-06		0.276157	-3.00521e-05		0.276157	-7.11753e-06		0.276157	3.8113e-07
0.277252	-1.02496e-06		0.333472	5.2883e-06		0.277252	-2.64702e-05		0.277252	-8.87027e-06		0.277252	-5.71544e-07
0.278347	-1.85419e-06		0.334619	3.80625e-06		0.278347	-2.09561e-05		0.278347	-9.81147e-06		0.278347	-1.26415e-06
0.279443	-2.25753e-06		0.335765	2.02996e-06		0.279443	-1.35678e-05		0.279443	-1.07511e-05		0.279443	-1.99772e-06
0.280538	-2.35621e-06		0.336911	1.10757e-07		0.280538	-5.55156e-06		0.280538	-1.02298e-05		0.280538	-2.56689e-06
0.281633	-2.3456e-06		0.338058	-1.79322e-06		0.281633	2.53627e-06		0.281633	-8.99447e-06		0.281633	-3.03453e-06
0.282728	-2.16374e-06		0.339204	-3.5301e-06		0.282728	1.10945e-05		0.282728	-7.34963e-06		0.282728	-3.33502e-06
0.283823	-1.80927e-06		0.34035	-4.96574e-06		0.283823	1.87253e-05		0.283823	-4.70184e-06		0.283823	-2.98803e-06
0.284919	-1.41291e-06		0.341497	-5.99291e-06		0.284919	2.46729e-05		0.284919	-2.39364e-06		0.284919	-2.49534e-06
0.286014	-1.06464e-06		0.342643	-6.53781e-06		0.286014	2.89937e-05		0.286014	1.89118e-07		0.286014	-2.09789e-06
0.287109	-4.87756e-07		0.343789	-6.5639e-06		0.287109	3.10338e-05		0.287109	3.47829e-06		0.287109	-1.47558e-06
0.288204	3.32652e-07		0.344936	-6.07318e-06		0.288204	3.06581e-05		0.288204	5.91432e-06		0.288204	-8.8495e-07
0.2893	9.93583e-07		0.346082	-5.10522e-06		0.2893	2.80745e-05		0.2893	7.91279e-06		0.2893	-1.3488e-07
0.290395	1.48444e-06		0.347228	-3.73422e-06		0.290395	2.33254e-05		0.290395	9.62257e-06		0.290395	7.82362e-07
0.29149	1.83178e-06		0.348375	-2.06412e-06		0.29149	1.67906e-05		0.29149	1.03045e-05		0.29149	1.59036e-06
0.292585	1.90495e-06		0.349521	-2.21989e-07		0.292585	9.19983e-06		0.292585	1.04409e-05		0.292585	2.46577e-06
0.29368	2.03641e-06		0.350667	1.6502e-06		0.29368	9.58994e-07		0.29368	9.5773e-06		0.29368	3.02594e-06
0.294776	2.36162e-06		0.351814	3.40522e-06		0.294776	-7.55629e-06		0.294776	7.88015e-06		0.294776	3.07529e-06
0.295871	2.38872e-06		0.35296	4.90131e-06		0.295871	-1.55839e-05		0.295871	6.29397e-06		0.295871	3.11452e-06
0.296966	1.83159e-06		0.354106	6.01349e-06		0.296966	-2.23845e-05		0.296966	3.81953e-06		0.296966	3.00132e-06
0.298061	1.08594e-06		0.355253	6.64441e-06		0.298061	-2.73928e-05		0.298061	8.27616e-07		0.298061	2.60781e-06
0.299157	7.36095e-07		0.356399	6.73384e-06		0.299157	-3.02627e-05		0.299157	-1.81779e-06		0.299157	1.91073e-06
0.300252	2.85143e-07		0.357545	6.26554e-06		0.300252	-3.10044e-05		0.300252	-4.76086e-06		0.300252	8.64547e-07
0.301347	-6.58589e-07		0.358692	5.27049e-06		0.301347	-2.94767e-05		0.301347	-7.2189e-06		0.301347	9.19892e-08
0.302442	-1.47827e-06		0.359838	3.8259e-06		0.302442	-2.57006e-05		0.302442	-9.01854e-06		0.302442	-4.30674e-07
0.303538	-1.84087e-06		0.360984	2.04952e-06		0.303538	-1.99019e-05		0.303538	-1.05113e-05		0.303538	-1.37413e-06
0.304633	-2.01394e-06		0.362131	8.986e-08		0.304633	-1.25311e-05		0.304633	-1.05577e-05		0.304633	-2.21491e-06
0.305728	-2.20667e-06		0.363277	-1.88692e-06		0.305728	-4.4246e-06		0.305728	-1.00188e-05		0.305728	-2.65028e-06
0.306823	-2.36883e-06		0.364423	-3.71203e-06		0.306823	4.15115e-06		0.306823	-9.27973e-06		0.306823	-2.95291e-06
0.307918	-2.31901e-06		0.36557	-5.22933e-06		0.307918	1.26452e-05		0.307918	-7.17746e-06		0.307918	-3.01754e-06
0.309014	-1.92783e-06		0.366716	-6.3094e-06		0.309014	1.99929e-05		0.309014	-4.75917e-06		0.309014	-3.07792e-06
0.310109	-1.34208e-06		0.367862	-6.86076e-06		0.310109	2.58051e-05		0.310109	-2.07364e-06		0.310109	-2.86406e-06
0.311204	-8.45449e-07		0.369009	-6.83755e-06		0.311204	2.95158e-05		0.311204	1.18088e-06		0.311204	-2.1148e-06
0.312299	-4.36184e-07		0.370155	-6.24285e-06		0.312299	3.08167e-05		0.312299	3.73539e-06		0.312299	-1.40154e-06
0.313395	1.8627e-07		0.371301	-5.12772e-06		0.313395	3.02117e-05		0.313395	6.32888e-06		0.313395	-7.33441e-07
0.31449	8.48279e-07		0.372448	-3.58628e-06		0.31449	2.73725e-05		0.31449	8.69268e-06		0.31449	7.46973e-08
0.315585	1.48352e-06		0.373594	-1.74745e-06		0.315585	2.20971e-05		0.315585	9.67458e-06		0.315585	9.52031e-07
0.31668	2.11615e-06		0.37474	2.35891e-07		0.31668	1.5378e-05		0.31668	1.04271e-05		0.31668	1.88144e-06
0.317775	2.28715e-06		0.375887	2.19939e-06		0.317775	7.75499e-06		0.317775	1.03978e-05		0.317775	2.54154e-06
0.318871	2.17308e-06		0.377033	3.98044e-06		0.318871	-5.67011e-07		0.318871	9.12509e-06		0.318871	2.86207e-06
0.319966	2.22686e-06		0.378179	5.43128e-06		0.319966	-8.95201e-06		0.319966	7.90423e-06		0.319966	3.14014e-06
0.321061	2.12499e-06		0.379326	6.43098e-06		0.321061	-1.65551e-05		0.321061	5.99852e-06		0.321061	3.20874e-06
0.322156	1.60475e-06		0.380472	6.8955e-06		0.322156	-2.29419e-05		0.322156	3.08529e-06		0.322156	2.87939e-06
0.323252	1.03158e-06		0.381618	6.78499e-06		0.323252	-2.8069e-05		0.323252	3.06289e-07		0.323252	2.3904e-06
0.324347	7.10789e-07		0.382765	6.10772e-06		0.324347	-3.09803e-05		0.324347	-2.47176e-06		0.324347	1.86649e-06
0.325442	2.7409e-07		0.383911	4.91993e-06		0.325442	-3.09233e-05		0.325442	-5.13315e-06		0.325442	1.12618e-06
0.326537	-4.99319e-07		0.385057	3.32152e-06		0.326537	-2.89108e-05		0.326537	-7.36564e-06		0.326537	1.17212e-07
0.327632	-1.17962e-06		0.386204	1.44772e-06		0.327632	-2.50581e-05		0.327632	-9.22242e-06		0.327632	-9.04877e-07
0.328728	-1.60812e-06		0.38735	-5.42587e-07		0.328728	-1.88337e-05		0.328728	-1.02892e-05		0.328728	-1.53668e-06
0.329823	-1.93637e-06		0.388496	-2.48081e-06		0.329823	-1.12427e-05		0.329823	-1.07475e-05		0.329823	-1.96632e-06
0.330918	-2.25848e-06		0.389643	-4.20365e-06		0.330918	-3.02588e-06		0.330918	-1.027e-05		0.330918	-2.52554e-06
0.332013	-2.51059e-06		0.390789	-5.56744e-06		0.332013	5.54815e-06		0.332013	-8.42078e-06		0.332013	-2.88572e-06
0.333109	-2.30234e-06		0.391935	-6.46052e-06		0.333109	1.37002e-05		0.333109	-6.61897e-06		0.333109	-3.07898e-06
0.334204	-1.7133e-06		0.393082	-6.81241e-06		0.334204	2.07723e-05		0.334204	-4.56722e-06		0.334204	-3.27111e-06
0.335299	-1.28112e-06		0.394228	-6.59905e-06		0.335299	2.62176e-05		0.335299	-1.34621e-06		0.335299	-2.88717e-06
0.336394	-1.01074e-06		0.395374	-5.84381e-06		0.336394	2.97747e-05		0.336394	1.43525e-06		0.336394	-2.14219e-06
0.33749	-5.62094e-07		0.396521	-4.61439e-06		0.33749	3.12093e-05		0.33749	3.95578e-06		0.33749	-1.46233e-06
0.338585	1.69393e-07		0.397667	-3.01614e-06		0.338585	3.00789e-05		0.338585	6.78979e-06		0.338585	-6.71585e-07
0.33968	1.02621e-06		0.398813	-1.18254e-06		0.33968	2.67078e-05		0.33968	8.60139e-06		0.33968	2.76085e-07
0.340775	1.87147e-06		0.39996	7.36127e-07		0.340775	2.16191e-05		0.340775	9.69495e-06		0.340775	1.31849e-06
0.34187	2.10194e-06		0.401106	2.58491e-06		0.34187	1.48648e-05		0.34187	1.04785e-05		0.34187	2.08376e-06
0.342966	1.8469e-06		0.402252	4.21625e-06		0.342966	6.68798e-06		0.342966	1.04042e-05		0.342966	2.47417e-06
0.344061	1.91826e-06		0.403399	5.50107e-06		0.344061	-2.0115e-06		0.344061	9.55422e-06		0.344061	2.81791e-06
0.345156	2.23758e-06		0.404545	6.33834e-06		0.345156	-1.01506e-05		0.345156	7.68936e-06		0.345156	3.10027e-06
0.346251	2.14118e-06		0.405691	6.66245e-06		0.346251	-1.75267e-05		0.346251	5.26875e-06		0.346251	3.20273e-06
0.347347	1.61671e-06		0.406838	6.44801e-06		0.347347	-2.38851e-05		0.347347	2.71694e-06		0.347347	2.99835e-06
0.348442	1.09355e-06		0.407984	5.71187e-06		0.348442	-2.85228e-05		0.348442	-3.21469e-07		0.348442	2.42191e-06
0.349537	6.42136e-07		0.40913	4.51207e-06		0.349537	-3.10377e-05		0.349537	-3.1559e-06		0.349537	1.82147e-06
0.350632	-1.37225e-07		0.410277	2.9438e-06		0.350632	-3.10883e-05		0.350632	-5.56001e-06		0.350632	1.10295e-06
0.351727	-9.49831e-07		0.411423	1.13251e-06		0.351727	-2.84952e-05		0.351727	-7.9365e-06		0.351727	7.00316e-08
0.352823	-1.32973e-06		0.412569	-7.75622e-07		0.352823	-2.38787e-05		0.352823	-9.42907e-06		0.352823	-9.2233e-07
0.353918	-1.61466e-06		0.413716	-2.62518e-06		0.353918	-1.77626e-05		0.353918	-9.91469e-06		0.353918	-1.72184e-06
0.355013	-1.92505e-06		0.414862	-4.2641e-06		0.355013	-1.03284e-05		0.355013	-1.02475e-05		0.355013	-2.3356e-06
0.356108	-2.1878e-06		0.416008	-5.55641e-06		0.356108	-1.75926e-06		0.356108	-1.00109e-05		0.356108	-2.79858e-06
0.357204	-2.4296e-06		0.417155	-6.39391e-06		0.357204	7.09049e-06		0.357204	-8.65438e-06		0.357204	-3.14029e-06
0.358299	-2.20053e-06		0.418301	-6.70567e-06		0.358299	1.48267e-05		0.358299	-6.41862e-06		0.358299	-3.29391e-06
0.359394	-1.64962e-06		0.419448	-6.46448e-06		0.359394	2.13586e-05		0.359394	-3.8732e-06		0.359394	-3.20659e-06
0.360489	-1.24483e-06		0.420594	-5.68934e-06		0.360489	2.66774e-05		0.360489	-1.27294e-06		0.360489	-2.76781e-06
0.361584	-8.30115e-07		0.42174	-4.44401e-06		0.361584	2.99979e-05		0.361584	1.47391e-06		0.361584	-2.03834e-06
0.36268	-1.85803e-07		0.422887	-2.83156e-06		0.36268	3.09923e-05		0.36268	4.33019e-06		0.36268	-1.26702e-06
0.363775	4.73203e-07		0.424033	-9.85459e-07		0.363775	2.96328e-05		0.363775	6.90581e-06		0.363775	-3.09385e-07
0.36487	1.03482e-06		0.425179	9.41763e-07		0.36487	2.58959e-05		0.36487	8.96939e-06		0.36487	7.26652e-07
0.365965	1.60405e-06		0.426326	2.7914e-06		0.365965	2.03241e-05		0.365965	1.02943e-05		0.365965	1.46248e-06
0.367061	2.05504e-06		0.427472	4.41165e-06		0.367061	1.34077e-05		0.367061	1.05616e-05		0.367061	2.09135e-06
0.368156	2.17507e-06		0.428618	5.66992e-06		0.368156	5.61387e-06		0.368156	1.02041e-05		0.368156	2.65415e-06
0.369251	2.22729e-06		0.429765	6.46331e-06		0.369251	-2.89872e-06		0.369251	9.34305e-06		0.369251	2.91437e-06
0.370346	2.35462e-06		0.430911	6.72677e-06		0.370346	-1.15222e-05		0.370346	7.4423e-06		0.370346	2.9949e-06
0.371442	2.25534e-06		0.432057	6.43815e-06		0.371442	-1.88391e-05		0.371442	4.944e-06		0.371442	2.94166e-06
0.372537	1.68644e-06		0.433204	5.61995e-06		0.372537	-2.46638e-05		0.372537	2.34485e-06		0.372537	2.6254e-06
0.373632	8.03231e-07		0.43435	4.33768e-06		0.373632	-2.89873e-05		0.373632	-6.28266e-07		0.373632	2.10144e-06
0.374727	1.86117e-07		0.435496	2.69494e-06		0.374727	-3.10739e-05		0.374727	-3.59025e-06		0.374727	1.53525e-06
0.375822	-8.39361e-08		0.436643	8.25588e-07		0.375822	-3.06471e-05		0.375822	-6.04429e-06		0.375822	9.32536e-07
0.376918	-6.08815e-07		0.437789	-1.11676e-06		0.376918	-2.78143e-05		0.376918	-8.02339e-06		0.376918	1.41464e-07
0.378013	-1.56995e-06		0.438935	-2.97097e-06		0.378013	-2.2987e-05		0.378013	-9.60048e-06		0.378013	-8.37116e-07
0.379108	-2.16188e-06		0.440082	-4.58185e-06		0.379108	-1.65516e-05		0.379108	-1.04617e-05		0.379108	-1.68683e-06
0.380203	-2.19204e-06		0.441228	-5.81338e-06		0.380203	-8.73012e-06		0.380203	-1.02218e-05		0.380203	-2.24774e-06
0.381299	-2.10955e-06		0.442374	-6.56079e-06		0.381299	-3.40058e-07		0.381299	-9.30838e-06		0.381299	-2.67933e-06
0.382394	-2.04436e-06		0.443521	-6.7601e-06		0.382394	8.03765e-06		0.382394	-7.9721e-06		0.382394	-3.11777e-06
0.383489	-1.91253e-06		0.444667	-6.39422e-06		0.383489	1.60084e-05		0.383489	-5.85632e-06		0.383489	-3.19599e-06
0.384584	-1.73121e-06		0.445813	-5.49472e-06		0.384584	2.25756e-05		0.384584	-3.42354e-06		0.384584	-2.73013e-06
0.385679	-1.33865e-06		0.44696	-4.13903e-06		0.385679	2.74367e-05		0.385679	-8.26617e-07		0.385679	-2.37888e-06
0.386775	-7.62719e-07		0.448106	-2.44338e-06		0.386775	3.04219e-05		0.386775	2.12312e-06		0.386775	-2.18697e-06
0.38787	-2.36263e-07		0.449252	-5.5214e-07		0.38787	3.08857e-05		0.38787	4.63528e-06		0.38787	-1.49059e-06
0.388965	3.69393e-07		0.450399	1.37528e-06		0.388965	2.91853e-05		0.388965	6.68736e-06		0.388965	-4.09498e-07
0.39006	1.20518e-06		0.451545	3.17849e-06		0.39006	2.5537e-05		0.39006	8.75828e-06		0.39006	5.0186e-07
0.391156	1.88209e-06		0.452691	4.70979e-06		0.391156	1.95134e-05		0.391156	1.02205e-05		0.391156	1.2591e-06
0.392251	2.04327e-06		0.453838	5.84623e-06		0.392251	1.19766e-05		0.392251	1.06404e-05		0.392251	1.99604e-06
0.393346	2.13014e-06		0.454984	6.49895e-06		0.393346	3.97949e-06		0.393346	1.02134e-05		0.393346	2.58673e-06
0.394441	2.37723e-06		0.45613	6.61941e-06		0.394441	-4.33055e-06		0.394441	9.00752e-06		0.394441	3.10934e-06
0.395536	2.25817e-06		0.457277	6.20222e-06		0.395536	-1.25376e-05		0.395536	7.36115e-06		0.395536	3.46188e-06
0.396632	1.74523e-06		0.458423	5.28452e-06		0.396632	-1.985e-05		0.396632	5.11664e-06		0.396632	3.22136e-06
0.397727	1.26794e-06		0.459569	3.94234e-06		0.397727	-2.55876e-05		0.397727	2.03439e-06		0.397727	2.61403e-06
0.398822	9.1734e-07		0.460716	2.2843e-06		0.398822	-2.93338e-05		0.398822	-1.09003e-06		0.398822	2.15173e-06
0.399917	4.94556e-07		0.461862	4.43213e-07		0.399917	-3.11246e-05		0.399917	-3.85484e-06		0.399917	1.49879e-06
0.401013	-2.02313e-07		0.463008	-1.43383e-06		0.401013	-3.05653e-05		0.401013	-6.41841e-06		0.401013	6.38122e-07
0.402108	-1.11942e-06		0.464155	-3.19649e-06		0.402108	-2.74041e-05		0.402108	-8.5302e-06		0.402108	-6.91395e-08
0.403203	-1.73404e-06		0.465301	-4.70259e-06		0.403203	-2.22604e-05		0.403203	-9.98771e-06		0.403203	-9.45691e-07
0.404298	-1.87786e-06		0.466447	-5.82937e-06		0.404298	-1.5388e-05		0.404298	-1.05712e-05		0.404298	-1.96058e-06
0.405394	-1.93169e-06		0.467594	-6.4834e-06		0.405394	-7.42829e-06		0.405394	-1.02894e-05		0.405394	-2.54058e-06
0.406489	-2.1089e-06		0.46874	-6.60869e-06		0.406489	8.66875e-07		0.406489	-9.54136e-06		0.406489	-2.86271e-06
0.407584	-2.18436e-06		0.469886	-6.19189e-06		0.407584	9.34494e-06		0.407584	-8.00358e-06		0.407584	-3.10023e-06
0.408679	-1.94083e-06		0.471033	-5.26418e-06		0.408679	1.70052e-05		0.408679	-5.69404e-06		0.408679	-3.06659e-06
0.409774	-1.60624e-06		0.472179	-3.89938e-06		0.409774	2.31492e-05		0.409774	-3.2239e-06		0.409774	-2.82581e-06
0.41087	-1.31138e-06		0.473325	-2.20838e-06		0.41087	2.78267e-05		0.41087	-3.45416e-07		0.41087	-2.4291e-06
0.411965	-8.65419e-07		0.474472	-3.30097e-07		0.411965	3.04897e-05		0.411965	2.61257e-06		0.411965	-1.77782e-06
0.41306	-1.03168e-07		0.475618	1.58001e-06		0.41306	3.07556e-05		0.41306	5.03254e-06		0.41306	-9.30918e-07
0.414155	8.50838e-07		0.476764	3.36299e-06		0.414155	2.8702e-05		0.414155	7.27775e-06		0.414155	-6.56701e-08
0.415251	1.55434e-06		0.477911	4.86975e-06		0.415251	2.45174e-05		0.415251	9.2803e-06		0.415251	6.3218e-07
0.416346	1.7891e-06		0.479057	5.97379e-06		0.416346	1.85245e-05		0.416346	1.04879e-05		0.416346	1.28563e-06
0.417441	1.94072e-06		0.480203	6.58199e-06		0.417441	1.09081e-05		0.417441	1.07847e-05		0.417441	2.03194e-06
0.418536	2.31268e-06		0.48135	6.64282e-06		0.418536	2.53111e-06		0.418536	9.97793e-06		0.418536	2.67834e-06
0.419631	2.41456e-06		0.482496	6.15093e-06		0.419631	-5.58715e-06		0.419631	8.50617e-06		0.419631	2.95229e-06
0.420727	2.06086e-06		0.483642	5.14775e-06		0.420727	-1.34461e-05		0.420727	6.85627e-06		0.420727	2.95157e-06
0.421822	1.7187e-06		0.484789	3.71803e-06		0.421822	-2.05634e-05		0.421822	4.63534e-06		0.421822	2.90296e-06
0.422917	1.48695e-06		0.485935	1.9826e-06		0.422917	-2.59967e-05		0.422917	1.60426e-06		0.422917	2.66971e-06
0.424012	1.04154e-06		0.487081	8.78282e-08		0.424012	-2.95692e-05		0.424012	-1.5128e-06		0.424012	2.07869e-06
0.425108	3.9956e-07		0.488228	-1.80719e-06		0.425108	-3.08438e-05		0.425108	-4.07825e-06		0.425108	1.31442e-06
0.426203	-2.92352e-07		0.489374	-3.54457e-06		0.426203	-2.9593e-05		0.426203	-6.3533e-06		0.426203	5.05686e-07
0.427298	-1.02973e-06		0.49052	-4.98133e-06		0.427298	-2.63411e-05		0.427298	-8.62971e-06		0.427298	-3.45219e-07
0.428393	-1.6936e-06		0.491667	-6.00138e-06		0.428393	-2.10357e-05		0.428393	-1.02239e-05		0.428393	-1.04202e-06
0.429488	-2.1667e-06		0.492813	-6.52483e-06		0.429488	-1.40478e-05		0.429488	-1.05824e-05		0.429488	-1.60849e-06
0.430584	-2.52191e-06		0.493959	-6.5138e-06		0.430584	-6.37223e-06		0.430584	-1.02381e-05		0.430584	-2.27745e-06
0.431679	-2.60058e-06		0.495106	-5.97435e-06		0.431679	1.84449e-06		0.431679	-9.21549e-06		0.431679	-2.88354e-06
0.432774	-2.17288e-06		0.496252	-4.95466e-06		0.432774	1.01699e-05		0.432774	-7.50201e-06		0.432774	-3.05359e-06
0.433869	-1.7047e-06		0.497398	-3.53992e-06		0.433869	1.7715e-05		0.433869	-5.44412e-06		0.433869	-2.91053e-06
0.434965	-1.49645e-06		0.498545	-1.84472e-06		0.434965	2.40093e-05		0.434965	-2.72319e-06		0.434965	-2.70597e-06
0.43606	-1.18855e-06		0.499691	-3.79807e-09		0.43606	2.82608e-05		0.43606	5.16977e-07		0.43606	-2.45677e-06
0.437155	-5.94076e-07		0.500838	1.83806e-06		0.437155	3.03466e-05		0.437155	3.29504e-06		0.437155	-1.87822e-06
0.43825	4.5527e-08		0.501984	3.53635e-06		0.43825	3.03418e-05		0.43825	5.55591e-06		0.43825	-9.51335e-07
0.439346	7.11911e-07		0.50313	4.95695e-06		0.439346	2.80619e-05		0.439346	7.44394e-06		0.439346	-7.10397e-08
0.440441	1.36123e-06		0.504277	5.98558e-06		0.440441	2.37014e-05		0.440441	8.97235e-06		0.440441	6.55148e-07
0.441536	1.72222e-06		0.505423	6.53635e-06		0.441536	1.75371e-05		0.441536	1.01029e-05		0.441536	1.43426e-06
0.442631	1.92023e-06		0.506569	6.55895e-06		0.442631	9.94074e-06		0.442631	1.02039e-05		0.442631	2.24839e-06
0.443726	2.30691e-06		0.507716	6.04391e-06		0.443726	1.4925e-06		0.443726	9.35729e-06		0.443726	2.90193e-06
0.444822	2.56463e-06		0.508862	5.02521e-06		0.444822	-7.18298e-06		0.444822	8.32298e-06		0.444822	3.21351e-06
0.445917	2.222e-06		0.510008	3.57952e-06		0.445917	-1.50174e-05		0.445917	6.7195e-06		0.445917	3.07226e-06
0.447012	1.59941e-06		0.511155	1.82174e-06		0.447012	-2.14443e-05		0.447012	4.0799e-06		0.447012	2.77359e-06
0.448107	1.1892e-06		0.512301	-1.03437e-07		0.448107	-2.67566e-05		0.448107	1.12275e-06		0.448107	2.47234e-06
0.449203	8.84462e-07		0.513447	-2.03345e-06		0.449203	-3.02988e-05		0.449203	-1.72744e-06		0.449203	2.00093e-06
0.450298	2.73889e-07		0.514594	-3.80227e-06		0.450298	-3.09161e-05		0.450298	-4.40129e-06		0.450298	1.29863e-06
0.451393	-5.16963e-07		0.51574	-5.25583e-06		0.451393	-2.92473e-05		0.451393	-6.72638e-06		0.451393	4.56915e-07
0.452488	-1.13436e-06		0.516886	-6.26676e-06		0.452488	-2.57823e-05		0.452488	-8.66763e-06		0.452488	-3.84971e-07
0.453583	-1.52879e-06		0.518033	-6.74656e-06		0.453583	-2.02157e-05		0.453583	-1.00605e-05		0.453583	-1.08416e-06
0.454679	-1.89815e-06		0.519179	-6.65406e-06		0.454679	-1.30419e-05		0.454679	-1.06021e-05		0.454679	-1.82914e-06
0.455774	-2.17236e-06		0.520325	-5.99891e-06		0.455774	-5.00652e-06		0.455774	-1.01612e-05		0.455774	-2.61408e-06
0.456869	-2.15871e-06		0.521472	-4.84005e-06		0.456869	3.32897e-06		0.456869	-8.967e-06		0.456869	-3.07855e-06
0.457964	-1.97618e-06		0.522618	-3.27945e-06		0.457964	1.15507e-05		0.457964	-7.35677e-06		0.457964	-3.27027e-06
0.45906	-1.78466e-06		0.523764	-1.45216e-06		0.45906	1.9037e-05		0.45906	-5.10706e-06		0.45906	-3.28675e-06
0.460155	-1.51627e-06		0.524911	4.86283e-07		0.460155	2.47994e-05		0.460155	-2.24816e-06		0.460155	-2.89981e-06
0.46125	-1.00559e-06		0.526057	2.37357e-06		0.46125	2.8707e-05		0.46125	6.72295e-07		0.46125	-2.14271e-06
0.462345	-4.18169e-07		0.527203	4.05422e-06		0.462345	3.07154e-05		0.462345	3.54259e-06		0.462345	-1.32806e-06
0.46344	3.04146e-08		0.52835	5.39195e-06		0.46344	3.03992e-05		0.46344	6.07793e-06		0.46344	-5.66116e-07
0.464536	5.55917e-07		0.529496	6.28006e-06		0.464536	2.77743e-05		0.464536	7.99838e-06		0.464536	2.50193e-07
0.465631	1.30096e-06		0.530642	6.64915e-06		0.465631	2.30302e-05		0.465631	9.53248e-06		0.465631	9.88146e-07
0.466726	2.00328e-06		0.531789	6.47188e-06		0.466726	1.6397e-05		0.466726	1.04033e-05		0.466726	1.56258e-06
0.467821	2.27333e-06		0.532935	5.76474e-06		0.467821	8.66103e-06		0.467821	1.02616e-05		0.467821	2.18404e-06
0.468917	2.16205e-06		0.534081	4.58664e-06		0.468917	3.20749e-07		0.468917	9.54518e-06		0.468917	2.76154e-06
0.470012	2.01474e-06		0.535228	3.03439e-06		0.470012	-8.34612e-06		0.470012	8.17214e-06		0.470012	2.97969e-06
0.471107	1.96947e-06		0.536374	1.23525e-06		0.471107	-1.6248e-05		0.471107	5.91948e-06		0.471107	2.8867e-06
0.472202	1.758e-06		0.53752	-6.6305e-07		0.472202	-2.25906e-05		0.472202	3.4472e-06		0.472202	2.73623e-06
0.473298	1.24013e-06		0.538667	-2.50418e-06		0.473298	-2.72397e-05		0.473298	8.73477e-07		0.473298	2.46382e-06
0.474393	4.90678e-07		0.539813	-4.13605e-06		0.474393	-2.99478e-05		0.474393	-2.08842e-06		0.474393	1.93638e-06
0.475488	-1.49399e-07		0.540959	-5.4237e-06		0.475488	-3.06781e-05		0.475488	-5.01808e-06		0.475488	1.23286e-06
0.476583	-5.44071e-07		0.542106	-6.26079e-06		0.476583	-2.90243e-05		0.476583	-7.46359e-06		0.476583	4.12898e-07
0.477678	-1.01978e-06		0.543252	-6.57891e-06		0.477678	-2.48924e-05		0.477678	-9.11993e-06		0.477678	-4.6126e-07
0.478774	-1.62997e-06		0.544398	-6.35343e-06		0.478774	-1.9113e-05		0.478774	-1.00696e-05		0.478774	-1.34309e-06
0.479869	-1.9838e-06		0.545545	-5.60545e-06		0.479869	-1.19357e-05		0.479869	-1.0382e-05		0.479869	-2.14257e-06
0.480964	-2.13054e-06		0.546691	-4.39962e-06		0.480964	-3.76583e-06		0.480964	-9.9633e-06		0.480964	-2.63139e-06
0.482059	-2.38356e-06		0.547837	-2.83813e-06		0.482059	4.54372e-06		0.482059	-8.81227e-06		0.482059	-2.81002e-06
0.483155	-2.38042e-06		0.548984	-1.05156e-06		0.483155	1.25161e-05		0.483155	-6.92923e-06		0.483155	-2.8639e-06
0.48425	-1.75932e-06		0.55013	8.12564e-07		0.48425	1.95811e-05		0.48425	-4.469e-06		0.48425	-2.80496e-06
0.485345	-1.03002e-06		0.551276	2.60225e-06		0.485345	2.51494e-05		0.485345	-1.87624e-06		0.485345	-2.58282e-06
0.48644	-6.05457e-07		0.552423	4.1735e-06		0.48644	2.90045e-05		0.48644	9.04521e-07		0.48644	-2.27164e-06
0.487535	-2.2883e-07		0.553569	5.40154e-06		0.487535	3.06859e-05		0.487535	3.82936e-06		0.487535	-1.78943e-06
0.488631	3.02406e-07		0.554715	6.19018e-06		0.488631	2.99021e-05		0.488631	6.14814e-06		0.488631	-9.07294e-07
0.489726	7.98269e-07		0.555862	6.47854e-06		0.489726	2.70443e-05		0.489726	7.9898e-06		0.489726	1.29278e-07
0.490821	1.25477e-06		0.557008	6.24514e-06		0.490821	2.2091e-05		0.490821	9.65469e-06		0.490821	9.71025e-07
0.491916	1.69531e-06		0.558154	5.50901e-06		0.491916	1.53475e-05		0.491916	1.04395e-05		0.491916	1.67937e-06
0.493012	2.0379e-06		0.559301	4.32803e-06		0.493012	7.55842e-06		0.493012	1.02987e-05		0.493012	2.44141e-06
0.494107	2.31447e-06		0.560447	2.79461e-06		0.494107	-1.09982e-06		0.494107	9.56797e-06		0.494107	2.93865e-06
0.495202	2.39527e-06		0.561593	1.02912e-06		0.495202	-9.57804e-06		0.495202	7.99149e-06		0.495202	2.96392e-06
0.496297	2.07504e-06		0.56274	-8.28713e-07		0.496297	-1.69658e-05		0.496297	5.6494e-06		0.496297	2.9267e-06
0.497392	1.51307e-06		0.563886	-2.63004e-06		0.497392	-2.32605e-05		0.497392	3.04831e-06		0.497392	2.88123e-06
0.498488	1.00062e-06		0.565032	-4.22819e-06		0.498488	-2.7927e-05		0.498488	4.24286e-07		0.498488	2.55309e-06
0.499583	5.61042e-07		0.566179	-5.4903e-06		0.499583	-3.03281e-05		0.499583	-2.3779e-06		0.499583	1.91259e-06
0.500678	6.38312e-08		0.567325	-6.30844e-06		0.500678	-3.05903e-05		0.500678	-5.20341e-06		0.500678	1.07311e-06
0.501773	-5.35985e-07		0.568471	-6.60926e-06		0.501773	-2.8613e-05		0.501773	-7.439e-06		0.501773	1.3005e-07
0.502869	-1.08654e-06		0.569618	-6.36133e-06		0.502869	-2.42275e-05		0.502869	-8.95087e-06		0.502869	-7.14433e-07
0.503964	-1.51975e-06		0.570764	-5.57919e-06		0.503964	-1.81236e-05		0.503964	-1.01443e-05		0.503964	-1.39749e-06
0.505059	-2.04809e-06		0.57191	-4.32345e-06		0.505059	-1.0806e-05		0.505059	-1.06829e-05		0.505059	-2.03251e-06
0.506154	-2.60395e-06		0.573057	-2.6966e-06		0.506154	-2.55853e-06		0.506154	-1.01424e-05		0.506154	-2.662e-06
0.50725	-2.60632e-06		0.574203	-8.34832e-07		0.50725	5.99316e-06		0.50725	-8.92898e-06		0.50725	-3.02089e-06
0.508345	-2.06229e-06		0.575349	1.10359e-06		0.508345	1.40942e-05		0.508345	-6.95526e-06		0.508345	-2.993e-06
0.50944	-1.66073e-06		0.576496	2.9523e-06		0.50944	2.08065e-05		0.50944	-4.2718e-06		0.50944	-2.80796e-06
0.510535	-1.41181e-06		0.577642	4.55194e-06		0.510535	2.60601e-05		0.510535	-1.43288e-06		0.510535	-2.52395e-06
0.51163	-8.19482e-07		0.578788	5.76476e-06		0.51163	2.96828e-05		0.51163	1.49147e-06		0.51163	-2.05478e-06
0.512726	1.15645e-08		0.579935	6.48729e-06		0.512726	3.08436e-05		0.512726	4.36171e-06		0.512726	-1.49354e-06
0.513821	6.04024e-07		0.581081	6.6596e-06		0.513821	2.93855e-05		0.513821	6.78923e-06		0.513821	-6.65412e-07
0.514916	9.80734e-07		0.582227	6.27033e-06		0.514916	2.59833e-05		0.514916	8.57682e-06		0.514916	4.41893e-07
0.516011	1.30852e-06		0.583374	5.35708e-06		0.516011	2.09398e-05		0.516011	9.60963e-06		0.516011	1.27253e-06
0.517107	1.75452e-06		0.58452	4.00215e-06		0.517107	1.417e-05		0.517107	1.00868e-05		0.517107	1.73047e-06
0.518202	2.30857e-06		0.585667	2.32437e-06		0.518202	6.21191e-06		0.518202	1.00931e-05		0.518202	2.32588e-06
0.519297	2.54649e-06		0.586813	4.67768e-07		0.519297	-2.19822e-06		0.519297	9.26491e-06		0.519297	2.93691e-06
0.520392	2.13985e-06		0.587959	-1.41153e-06		0.520392	-1.03767e-05		0.520392	7.60975e-06		0.520392	3.16016e-06
0.521487	1.75197e-06		0.589106	-3.15885e-06		0.521487	-1.78883e-05		0.521487	5.55959e-06		0.521487	3.077e-06
0.522583	1.55274e-06		0.590252	-4.63364e-06		0.522583	-2.41464e-05		0.522583	2.91844e-06		0.522583	2.70334e-06
0.523678	1.04549e-06		0.591398	-5.72029e-06		0.523678	-2.83618e-05		0.523678	-2.10444e-07		0.523678	2.11325e-06
0.524773	3.12562e-07		0.592545	-6.33631e-06		0.524773	-3.03377e-05		0.524773	-3.1002e-06		0.524773	1.51635e-06
0.525868	-2.48477e-07		0.593691	-6.43768e-06		0.525868	-3.01648e-05		0.525868	-5.52265e-06		0.525868	8.17788e-07
0.526964	-7.05023e-07		0.594837	-6.02103e-06		0.526964	-2.79854e-05		0.526964	-7.64314e-06		0.526964	-8.30605e-08
0.528059	-1.20129e-06		0.595984	-5.12285e-06		0.528059	-2.36068e-05		0.528059	-9.43464e-06		0.528059	-9.19553e-07
0.529154	-1.61027e-06		0.59713	-3.81608e-06		0.529154	-1.70751e-05		0.529154	-1.04696e-05		0.529154	-1.54984e-06
0.530249	-1.98746e-06		0.598276	-2.20441e-06		0.530249	-9.29814e-06		0.530249	-1.04701e-05		0.530249	-2.08626e-06
0.531344	-2.39953e-06		0.599423	-4.14874e-07		0.531344	-1.31466e-06		0.531344	-9.59525e-06		0.531344	-2.53673e-06
0.53244	-2.46705e-06		0.600569	1.41121e-06		0.53244	6.80039e-06		0.53244	-8.08734e-06		0.53244	-2.85961e-06
0.533535	-1.99477e-06		0.601715	3.12845e-06		0.533535	1.48272e-05		0.533535	-6.07956e-06		0.533535	-3.0402e-06
0.53463	-1.50364e-06		0.602862	4.5983e-06		0.53463	2.17129e-05		0.53463	-3.83044e-06		0.53463	-2.85384e-06
0.535725	-1.31489e-06		0.604008	5.69992e-06		0.535725	2.67899e-05		0.535725	-1.24093e-06		0.535725	-2.35818e-06
0.536821	-9.58393e-07		0.605154	6.3404e-06		0.536821	2.98112e-05		0.536821	1.77025e-06		0.536821	-1.79986e-06
0.537916	-9.6241e-08		0.606301	6.46317e-06		0.537916	3.05242e-05		0.537916	4.69695e-06		0.537916	-1.17451e-06
0.539011	7.62702e-07		0.607447	6.05383e-06		0.539011	2.89721e-05		0.539011	6.97046e-06		0.539011	-4.61301e-07
0.540106	1.27362e-06		0.608593	5.14258e-06		0.540106	2.54214e-05		0.540106	8.53833e-06		0.540106	2.39302e-07
0.541202	1.61985e-06		0.60974	3.80245e-06		0.541202	1.9975e-05		0.541202	9.67675e-06		0.541202	1.09665e-06
0.542297	2.00079e-06		0.610886	2.14358e-06		0.542297	1.26809e-05		0.542297	1.04603e-05		0.542297	1.9809e-06
0.543392	2.23202e-06		0.612032	3.03892e-07		0.543392	4.48045e-06		0.543392	1.03159e-05		0.543392	2.43199e-06
0.544487	2.1824e-06		0.613179	-1.56304e-06		0.544487	-3.60226e-06		0.544487	9.00592e-06		0.544487	2.67739e-06
0.545582	2.03304e-06		0.614325	-3.30145e-06		0.545582	-1.13276e-05		0.545582	7.02359e-06		0.545582	3.14403e-06
0.546678	1.90781e-06		0.615471	-4.76694e-06		0.546678	-1.86611e-05		0.546678	4.70959e-06		0.546678	3.30714e-06
0.547773	1.59326e-06		0.616618	-5.83866e-06		0.547773	-2.47717e-05		0.547773	2.11867e-06		0.547773	2.88821e-06
0.548868	8.94647e-07		0.617764	-6.42912e-06		0.548868	-2.87364e-05		0.548868	-4.83976e-07		0.548868	2.26554e-06
0.549963	2.00106e-07		0.61891	-6.49078e-06		0.549963	-3.05508e-05		0.549963	-3.26654e-06		0.549963	1.54296e-06
0.551059	-1.39323e-07		0.620057	-6.01929e-06		0.551059	-3.01379e-05		0.551059	-6.18539e-06		0.551059	5.89285e-07
0.552154	-4.45525e-07		0.621203	-5.0532e-06		0.552154	-2.74681e-05		0.552154	-8.38915e-06		0.552154	-2.6419e-07
0.553249	-1.23328e-06		0.622349	-3.67063e-06		0.553249	-2.27572e-05		0.553249	-9.42882e-06		0.553249	-8.57755e-07
0.554344	-2.10878e-06		0.623496	-1.98312e-06		0.554344	-1.61595e-05		0.554344	-9.86524e-06		0.554344	-1.56736e-06
0.555439	-2.49678e-06		0.624642	-1.2725e-07		0.555439	-8.09122e-06		0.555439	-9.99692e-06		0.555439	-2.36235e-06
0.556535	-2.40986e-06		0.625788	1.74567e-06		0.556535	3.05928e-07		0.556535	-9.52778e-06		0.556535	-2.82337e-06
0.55763	-2.24426e-06		0.626935	3.48124e-06		0.55763	8.4461e-06		0.55763	-8.18564e-06		0.55763	-3.05703e-06
0.558725	-2.0518e-06		0.628081	4.93427e-06		0.558725	1.62234e-05		0.558725	-5.94882e-06		0.558725	-3.16957e-06
0.55982	-1.69813e-06		0.629227	5.98107e-06		0.55982	2.27547e-05		0.55982	-3.26752e-06		0.55982	-2.94436e-06
0.560916	-1.08787e-06		0.630374	6.53056e-06		0.560916	2.74758e-05		0.560916	-7.10448e-07		0.560916	-2.48305e-06
0.562011	-3.90264e-07		0.63152	6.53313e-06		0.562011	3.02512e-05		0.562011	1.88667e-06		0.562011	-1.973e-06
0.563106	5.68621e-08		0.632666	5.9861e-06		0.563106	3.06283e-05		0.563106	4.75113e-06		0.563106	-1.26791e-06
0.564201	3.88296e-07		0.633813	4.93481e-06		0.564201	2.86124e-05		0.564201	7.31392e-06		0.564201	-2.69999e-07
0.565296	9.41541e-07		0.634959	3.46913e-06		0.565296	2.47202e-05		0.565296	9.16449e-06		0.565296	7.14954e-07
0.566392	1.59975e-06		0.636105	1.71536e-06		0.566392	1.8973e-05		0.566392	1.03256e-05		0.566392	1.44334e-06
0.567487	2.07707e-06		0.637252	-1.75518e-07		0.567487	1.15794e-05		0.567487	1.04206e-05		0.567487	2.03127e-06
0.568582	2.39858e-06		0.638398	-2.04201e-06		0.568582	3.47663e-06		0.568582	9.57178e-06		0.568582	2.65703e-06
0.569677	2.51732e-06		0.639544	-3.72702e-06		0.569677	-5.04025e-06		0.569677	8.4046e-06		0.569677	3.15109e-06
0.570773	2.27332e-06		0.640691	-5.09176e-06		0.570773	-1.32021e-05		0.570773	6.92459e-06		0.570773	3.24182e-06
0.571868	1.79307e-06		0.641837	-6.02719e-06		0.571868	-1.99786e-05		0.571868	4.58883e-06		0.571868	3.04404e-06
0.572963	1.20208e-06		0.642983	-6.46208e-06		0.572963	-2.53817e-05		0.572963	1.71636e-06		0.572963	2.66897e-06
0.574058	6.32278e-07		0.64413	-6.36725e-06		0.574058	-2.93955e-05		0.574058	-9.11123e-07		0.574058	2.09928e-06
0.575154	2.78422e-07		0.645276	-5.75615e-06		0.575154	-3.10625e-05		0.575154	-3.37757e-06		0.575154	1.38689e-06
0.576249	-5.71025e-08		0.646422	-4.68216e-06		0.576249	-3.0009e-05		0.576249	-6.04987e-06		0.576249	5.82962e-07
0.577344	-7.94358e-07		0.647569	-3.2335e-06		0.577344	-2.66621e-05		0.577344	-8.41551e-06		0.577344	-3.14774e-07
0.578439	-1.71037e-06		0.648715	-1.5261e-06		0.578439	-2.14371e-05		0.578439	-9.64144e-06		0.578439	-1.15005e-06
0.579534	-2.1646e-06		0.649861	3.04795e-07		0.579534	-1.47233e-05		0.579534	-1.0132e-05		0.579534	-1.81618e-06
0.58063	-2.29956e-06		0.651008	2.11406e-06		0.58063	-6.81643e-06		0.58063	-1.02196e-05		0.58063	-2.38525e-06
0.581725	-2.46949e-06		0.652154	3.75689e-06		0.581725	1.58745e-06		0.581725	-9.54245e-06		0.581725	-2.84415e-06
0.58282	-2.35686e-06		0.6533	5.09935e-06		0.58282	9.74337e-06		0.58282	-7.9751e-06		0.58282	-3.07378e-06
0.583915	-1.89166e-06		0.654447	6.02909e-06		0.583915	1.72062e-05		0.583915	-5.73816e-06		0.583915	-2.98306e-06
0.585011	-1.42353e-06		0.655593	6.46508e-06		0.585011	2.33956e-05		0.585011	-3.11628e-06		0.585011	-2.54096e-06
0.586106	-8.52713e-07		0.656739	6.3657e-06		0.586106	2.77831e-05		0.586106	-4.30541e-07		0.586106	-1.96735e-06
0.587201	-9.02937e-08		0.657886	5.73394e-06		0.587201	3.01264e-05		0.587201	2.24954e-06		0.587201	-1.48647e-06
0.588296	4.7366e-07		0.659032	4.61894e-06		0.588296	3.0279e-05		0.588296	4.99045e-06		0.588296	-1.06885e-06
0.589391	7.53445e-07		0.660178	3.113e-06		0.589391	2.81462e-05		0.589391	7.50879e-06		0.589391	-5.08063e-07
0.590487	1.18978e-06		0.661325	1.34418e-06		0.590487	2.39974e-05		0.590487	9.36624e-06		0.590487	3.05059e-07
0.591582	1.79353e-06		0.662471	-5.35256e-07		0.591582	1.79083e-05		0.591582	1.04257e-05		0.591582	1.24951e-06
0.592677	2.25461e-06		0.663617	-2.36308e-06		0.592677	1.05048e-05		0.592677	1.07155e-05		0.592677	1.96277e-06
0.593772	2.37331e-06		0.664764	-3.98266e-06		0.593772	2.4945e-06		0.593772	1.02203e-05		0.593772	2.42392e-06
0.594868	2.16343e-06		0.66591	-5.25761e-06		0.594868	-5.94769e-06		0.594868	8.82255e-06		0.594868	2.91055e-06
0.595963	1.84893e-06		0.667056	-6.08414e-06		0.595963	-1.41221e-05		0.595963	6.67491e-06		0.595963	3.28776e-06
0.597058	1.64363e-06		0.668203	-6.39948e-06		0.597058	-2.10099e-05		0.597058	4.12872e-06		0.597058	3.13325e-06
0.598153	1.33396e-06		0.669349	-6.18591e-06		0.598153	-2.62697e-05		0.598153	1.27231e-06		0.598153	2.69986e-06
0.599248	7.21452e-07		0.670496	-5.4702e-06		0.599248	-2.95872e-05		0.599248	-1.78898e-06		0.599248	2.24322e-06
0.600344	1.0264e-08		0.671642	-4.31908e-06		0.600344	-3.04647e-05		0.600344	-4.49731e-06		0.600344	1.44261e-06
0.601439	-6.14776e-07		0.672788	-2.83179e-06		0.601439	-2.93308e-05		0.601439	-6.67582e-06		0.601439	4.07293e-07
0.602534	-1.27361e-06		0.673935	-1.13071e-06		0.602534	-2.61385e-05		0.602534	-8.56698e-06		0.602534	-4.14617e-07
0.603629	-1.81693e-06		0.675081	6.48768e-07		0.603629	-2.07573e-05		0.603629	-1.00184e-05		0.603629	-1.00492e-06
0.604725	-2.02692e-06		0.676227	2.36826e-06		0.604725	-1.36361e-05		0.604725	-1.04469e-05		0.604725	-1.65332e-06
0.60582	-2.14547e-06		0.677374	3.8958e-06		0.60582	-5.50114e-06		0.60582	-9.91529e-06		0.60582	-2.33142e-06
0.606915	-2.22992e-06		0.67852	5.11438e-06		0.606915	2.79861e-06		0.606915	-8.84264e-06		0.606915	-2.92826e-06
0.60801	-1.99477e-06		0.679666	5.92952e-06		0.60801	1.07405e-05		0.60801	-7.24597e-06		0.60801	-3.24258e-06
0.609106	-1.67319e-06		0.680813	6.27577e-06		0.609106	1.81433e-05		0.609106	-5.17262e-06		0.609106	-3.06293e-06
0.610201	-1.49166e-06		0.681959	6.12188e-06		0.610201	2.42763e-05		0.610201	-2.77193e-06		0.610201	-2.55598e-06
0.611296	-1.17583e-06		0.683105	5.47428e-06		0.611296	2.8172e-05		0.611296	2.3609e-08		0.611296	-2.23151e-06
0.612391	-6.26999e-07		0.684252	4.37814e-06		0.612391	3.01359e-05		0.612391	2.91288e-06		0.612391	-1.89487e-06
0.613486	1.13741e-08		0.685398	2.91565e-06		0.613486	3.01589e-05		0.613486	5.46467e-06		0.613486	-1.05518e-06
0.614582	8.149e-07		0.686544	1.20104e-06		0.614582	2.76654e-05		0.614582	7.65763e-06		0.614582	2.97511e-08
0.615677	1.62758e-06		0.687691	-6.27667e-07		0.615677	2.28949e-05		0.615677	9.39098e-06		0.615677	7.71511e-07
0.616772	2.0165e-06		0.688837	-2.41955e-06		0.616772	1.6717e-05		0.616772	1.02798e-05		0.616772	1.42519e-06
0.617867	2.04989e-06		0.689983	-4.02367e-06		0.617867	9.31633e-06		0.617867	1.03095e-05		0.617867	2.22379e-06
0.618963	2.19357e-06		0.69113	-5.30259e-06		0.618963	9.40065e-07		0.618963	9.67e-06		0.618963	2.77317e-06
0.620058	2.29372e-06		0.692276	-6.14504e-06		0.620058	-7.36829e-06		0.620058	8.36052e-06		0.620058	3.02905e-06
0.621153	2.03306e-06		0.693422	-6.47641e-06		0.621153	-1.51457e-05		0.621153	6.28988e-06		0.621153	3.18128e-06
0.622248	1.53667e-06		0.694569	-6.26572e-06		0.622248	-2.19362e-05		0.622248	3.75242e-06		0.622248	2.99334e-06
0.623343	1.10606e-06		0.695715	-5.52861e-06		0.623343	-2.69438e-05		0.623343	1.05852e-06		0.623343	2.36826e-06
0.624439	7.41033e-07		0.696861	-4.32597e-06		0.624439	-2.97628e-05		0.624439	-1.77605e-06		0.624439	1.73087e-06
0.625534	2.60659e-07		0.698008	-2.75854e-06		0.625534	-3.03659e-05		0.625534	-4.55022e-06		0.625534	1.22684e-06
0.626629	-4.89927e-07		0.699154	-9.58109e-07		0.626629	-2.86671e-05		0.626629	-6.91003e-06		0.626629	5.029e-07
0.627724	-1.20771e-06		0.7003	9.2387e-07		0.627724	-2.50657e-05		0.627724	-8.79316e-06		0.627724	-4.0297e-07
0.62882	-1.56815e-06		0.701447	2.72915e-06		0.62882	-1.97299e-05		0.62882	-1.0046e-05		0.62882	-1.20095e-06
0.629915	-1.66906e-06		0.702593	4.30596e-06		0.629915	-1.26989e-05		0.629915	-1.04712e-05		0.629915	-1.86482e-06
0.63101	-1.93557e-06		0.703739	5.52164e-06		0.63101	-4.5928e-06		0.63101	-1.0149e-05		0.63101	-2.41691e-06
0.632105	-2.38741e-06		0.704886	6.27386e-06		0.632105	3.86342e-06		0.632105	-8.97299e-06		0.632105	-2.70887e-06
0.6332	-2.55522e-06		0.706032	6.49935e-06		0.6332	1.19593e-05		0.6332	-7.06071e-06		0.6332	-2.84952e-06
0.634296	-2.06779e-06		0.707178	6.17957e-06		0.634296	1.91079e-05		0.634296	-4.82309e-06		0.634296	-3.01037e-06
0.635391	-1.41771e-06		0.708325	5.34263e-06		0.635391	2.49358e-05		0.635391	-2.20718e-06		0.635391	-2.93019e-06
0.636486	-9.92636e-07		0.709471	4.06102e-06		0.636486	2.89731e-05		0.636486	8.10339e-07		0.636486	-2.41937e-06
0.637581	-4.43004e-07		0.710617	2.44541e-06		0.637581	3.06018e-05		0.637581	3.59882e-06		0.637581	-1.63861e-06
0.638677	4.08772e-07		0.711764	6.34734e-07		0.638677	3.00078e-05		0.638677	5.881e-06		0.638677	-7.86295e-07
0.639772	1.18485e-06		0.71291	-1.21643e-06		0.639772	2.7155e-05		0.639772	7.90922e-06		0.639772	1.33772e-07
0.640867	1.65337e-06		0.714056	-2.95192e-06		0.640867	2.21603e-05		0.640867	9.61393e-06		0.640867	1.02957e-06
0.641962	1.99058e-06		0.715203	-4.42806e-06		0.641962	1.55882e-05		0.641962	1.04679e-05		0.641962	1.73129e-06
0.643058	2.24047e-06		0.716349	-5.52611e-06		0.643058	7.97465e-06		0.643058	1.03365e-05		0.643058	2.19534e-06
0.644153	2.27749e-06		0.717495	-6.16184e-06		0.644153	-2.57051e-07		0.644153	9.44763e-06		0.644153	2.58616e-06
0.645248	2.04235e-06		0.718642	-6.29139e-06		0.645248	-8.52618e-06		0.645248	7.89692e-06		0.645248	3.05463e-06
0.646343	1.70566e-06		0.719788	-5.913e-06		0.646343	-1.62562e-05		0.646343	5.85883e-06		0.646343	3.23307e-06
0.647438	1.36687e-06		0.720934	-5.06497e-06		0.647438	-2.28e-05		0.647438	3.43709e-06		0.647438	2.88654e-06
0.648534	1.00583e-06		0.722081	-3.82052e-06		0.648534	-2.72849e-05		0.648534	6.03182e-07		0.648534	2.35214e-06
0.649629	5.45252e-07		0.723227	-2.28063e-06		0.649629	-2.97999e-05		0.649629	-2.41121e-06		0.649629	1.84271e-06
0.650724	2.3565e-08		0.724373	-5.65752e-07		0.650724	-3.05508e-05		0.650724	-5.11395e-06		0.650724	1.1347e-06
0.651819	-5.00737e-07		0.72552	1.1927e-06		0.651819	-2.89346e-05		0.651819	-7.28172e-06		0.651819	2.81341e-07
0.652915	-1.06252e-06		0.726666	2.86084e-06		0.652915	-2.45333e-05		0.652915	-8.89838e-06		0.652915	-5.965e-07
0.65401	-1.62022e-06		0.727812	4.31055e-06		0.65401	-1.85016e-05		0.65401	-9.93008e-06		0.65401	-1.56158e-06
0.655105	-2.07507e-06		0.728959	5.42749e-06		0.655105	-1.12748e-05		0.655105	-1.03563e-05		0.655105	-2.27503e-06
0.6562	-2.3381e-06		0.730105	6.11915e-06		0.6562	-3.06477e-06		0.6562	-1.0042e-05		0.6562	-2.4274e-06
0.657295	-2.33155e-06		0.731251	6.32241e-06		0.657295	5.21468e-06		0.657295	-8.7223e-06		0.657295	-2.6378e-06
0.658391	-2.11449e-06		0.732398	6.01036e-06		0.658391	1.30548e-05		0.658391	-6.64782e-06		0.658391	-3.03608e-06
0.659486	-1.8286e-06		0.733544	5.19716e-06		0.659486	2.02119e-05		0.659486	-4.38743e-06		0.659486	-2.98771e-06
0.660581	-1.44136e-06		0.73469	3.93991e-06		0.660581	2.56943e-05		0.660581	-1.85631e-06		0.660581	-2.48729e-06
0.661676	-9.89489e-07		0.735837	2.33659e-06		0.661676	2.9026e-05		0.661676	1.0727e-06		0.661676	-2.11186e-06
0.662772	-5.05683e-07		0.736983	5.19338e-07		0.662772	3.03304e-05		0.662772	3.87929e-06		0.662772	-1.64556e-06
0.663867	2.9147e-07		0.738129	-1.35653e-06		0.663867	2.94412e-05		0.663867	6.15139e-06		0.663867	-8.12699e-07
0.664962	1.23848e-06		0.739276	-3.12698e-06		0.664962	2.63622e-05		0.664962	8.09884e-06		0.664962	9.17143e-09
0.666057	1.83876e-06		0.740422	-4.63537e-06		0.666057	2.13034e-05		0.666057	9.56712e-06		0.666057	8.27285e-07
0.667152	2.09774e-06		0.741568	-5.74823e-06		0.667152	1.45653e-05		0.667152	1.02671e-05		0.667152	1.75494e-06
0.668248	2.1947e-06		0.742715	-6.36864e-06		0.668248	6.59918e-06		0.668248	1.02308e-05		0.668248	2.36275e-06
0.669343	2.03744e-06		0.743861	-6.44539e-06		0.669343	-1.7773e-06		0.669343	9.46301e-06		0.669343	2.69366e-06
0.670438	1.86386e-06		0.745007	-5.97698e-06		0.670438	-9.92058e-06		0.670438	7.86211e-06		0.670438	3.123e-06
0.671533	1.97621e-06		0.746154	-5.01008e-06		0.671533	-1.72196e-05		0.671533	5.63083e-06		0.671533	3.26948e-06
0.672629	1.87383e-06		0.7473	-3.63331e-06		0.672629	-2.33748e-05		0.672629	2.99748e-06		0.672629	2.80445e-06
0.673724	1.21069e-06		0.748446	-1.96751e-06		0.673724	-2.79323e-05		0.673724	7.85892e-08		0.673724	2.28789e-06
0.674819	3.29675e-07		0.749593	-1.53887e-07		0.674819	-3.02474e-05		0.674819	-2.72696e-06		0.674819	1.94864e-06
0.675914	-2.02891e-07		0.750739	1.65834e-06		0.675914	-3.00633e-05		0.675914	-5.32781e-06		0.675914	1.22071e-06
0.67701	-5.07212e-07		0.751885	3.32381e-06		0.67701	-2.7834e-05		0.67701	-7.76449e-06		0.67701	2.37843e-07
0.678105	-1.04026e-06		0.753032	4.71153e-06		0.678105	-2.36666e-05		0.678105	-9.53807e-06		0.678105	-5.3828e-07
0.6792	-1.73631e-06		0.754178	5.71369e-06		0.6792	-1.75443e-05		0.6792	-1.02406e-05		0.6792	-1.30336e-06
0.680295	-2.02814e-06		0.755325	6.25265e-06		0.680295	-1.0156e-05		0.680295	-1.02483e-05		0.680295	-2.18557e-06
0.68139	-2.08181e-06		0.756471	6.28614e-06		0.68139	-2.04551e-06		0.68139	-9.61783e-06		0.68139	-2.74424e-06
0.682486	-2.26489e-06		0.757617	5.81044e-06		0.682486	6.30969e-06		0.682486	-8.34033e-06		0.682486	-2.91255e-06
0.683581	-2.20176e-06		0.758764	4.86132e-06		0.683581	1.42513e-05		0.683581	-6.44966e-06		0.683581	-3.04019e-06
0.684676	-1.81015e-06		0.75991	3.51239e-06		0.684676	2.11554e-05		0.684676	-3.85329e-06		0.684676	-3.0346e-06
0.685771	-1.49716e-06		0.761056	1.87057e-06		0.685771	2.64592e-05		0.685771	-8.07522e-07		0.685771	-2.69562e-06
0.686867	-1.01382e-06		0.762203	6.8463e-08		0.686867	2.94402e-05		0.686867	1.86195e-06		0.686867	-2.07544e-06
0.687962	-5.13576e-08		0.763349	-1.74585e-06		0.687962	3.03094e-05		0.687962	4.06581e-06		0.687962	-1.3373e-06
0.689057	7.87194e-07		0.764495	-3.42111e-06		0.689057	2.91912e-05		0.689057	6.24884e-06		0.689057	-5.60633e-07
0.690152	1.05219e-06		0.765642	-4.81601e-06		0.690152	2.58492e-05		0.690152	8.35323e-06		0.690152	2.21758e-07
0.691247	1.2597e-06		0.766788	-5.81192e-06		0.691247	2.03086e-05		0.691247	9.71974e-06		0.691247	1.10613e-06
0.692343	1.73964e-06		0.767934	-6.32383e-06		0.692343	1.34221e-05		0.692343	1.02269e-05		0.692343	1.97715e-06
0.693438	2.1903e-06		0.769081	-6.3082e-06		0.693438	5.56594e-06		0.693438	1.00691e-05		0.693438	2.51825e-06
0.694533	2.29475e-06		0.770227	-5.76686e-06		0.694533	-2.88469e-06		0.694533	9.12741e-06		0.694533	2.70159e-06
0.695628	2.15701e-06		0.771373	-4.74668e-06		0.695628	-1.09513e-05		0.695628	7.43947e-06		0.695628	2.89899e-06
0.696724	1.90575e-06		0.77252	-3.33499e-06		0.696724	-1.81603e-05		0.696724	5.25455e-06		0.696724	3.01043e-06
0.697819	1.56352e-06		0.773666	-1.65147e-06		0.697819	-2.43384e-05		0.697819	2.63012e-06		0.697819	2.71051e-06
0.698914	1.12684e-06		0.774812	1.62599e-07		0.698914	-2.85807e-05		0.698914	-3.65021e-07		0.698914	2.11056e-06
0.700009	5.94168e-07		0.775959	1.95669e-06		0.700009	-3.04064e-05		0.700009	-3.24476e-06		0.700009	1.52183e-06
0.701104	-6.08463e-08		0.777105	3.58363e-06		0.701104	-3.00223e-05		0.701104	-5.7514e-06		0.701104	9.35697e-07
0.7022	-7.65352e-07		0.778251	4.91155e-06		0.7022	-2.7495e-05		0.7022	-7.85152e-06		0.7022	2.37657e-07
0.703295	-1.41917e-06		0.779398	5.83408e-06		0.703295	-2.28257e-05		0.703295	-9.35428e-06		0.703295	-6.68406e-07
0.70439	-2.03544e-06		0.780544	6.27837e-06		0.70439	-1.62422e-05		0.70439	-1.01161e-05		0.70439	-1.67296e-06
0.705485	-2.44185e-06		0.78169	6.21023e-06		0.705485	-8.41967e-06		0.705485	-1.02642e-05		0.705485	-2.32182e-06
0.706581	-2.33949e-06		0.782837	5.63641e-06		0.706581	-2.46944e-07		0.706581	-9.65801e-06		0.706581	-2.45492e-06
0.707676	-2.01729e-06		0.783983	4.60375e-06		0.707676	7.76473e-06		0.707676	-8.09593e-06		0.707676	-2.62229e-06
0.708771	-1.8237e-06		0.785129	3.19553e-06		0.708771	1.53669e-05		0.708771	-5.88295e-06		0.708771	-2.90636e-06
0.709866	-1.70495e-06		0.786276	1.52506e-06		0.709866	2.1881e-05		0.709866	-3.53785e-06		0.709866	-2.8941e-06
0.710962	-1.38461e-06		0.787422	-2.72905e-07		0.710962	2.66701e-05		0.710962	-8.93488e-07		0.710962	-2.5082e-06
0.712057	-8.22107e-07		0.788568	-2.05267e-06		0.712057	2.95091e-05		0.712057	2.03662e-06		0.712057	-1.8883e-06
0.713152	-1.61293e-07		0.789715	-3.66893e-06		0.713152	3.02209e-05		0.713152	4.61793e-06		0.713152	-1.1671e-06
0.714247	4.48127e-07		0.790861	-4.98847e-06		0.714247	2.84285e-05		0.714247	6.71055e-06		0.714247	-5.79448e-07
0.715342	1.10021e-06		0.792007	-5.90107e-06		0.715342	2.46065e-05		0.715342	8.66938e-06		0.715342	2.43785e-08
0.716438	1.79817e-06		0.793154	-6.32893e-06		0.716438	1.9025e-05		0.716438	1.0045e-05		0.716438	8.96449e-07
0.717533	2.27189e-06		0.7943	-6.23376e-06		0.717533	1.1944e-05		0.717533	1.03435e-05		0.717533	1.84795e-06
0.718628	2.43022e-06		0.795446	-5.62056e-06		0.718628	4.06419e-06		0.718628	9.78683e-06		0.718628	2.57882e-06
0.719723	2.36284e-06		0.796593	-4.53793e-06		0.719723	-3.98007e-06		0.719723	8.55451e-06		0.719723	3.09328e-06
0.720819	2.0632e-06		0.797739	-3.07447e-06		0.720819	-1.19614e-05		0.720819	6.8079e-06		0.720819	3.26916e-06
0.721914	1.75291e-06		0.798885	-1.35174e-06		0.721914	-1.92293e-05		0.721914	4.69697e-06		0.721914	3.0274e-06
0.723009	1.59397e-06		0.800032	4.85875e-07		0.723009	-2.48941e-05		0.723009	2.10732e-06		0.723009	2.75345e-06
0.724104	1.17538e-06		0.801178	2.28354e-06		0.724104	-2.8515e-05		0.724104	-7.99499e-07		0.724104	2.35987e-06
0.725199	2.22523e-07		0.802324	3.88942e-06		0.725199	-3.00482e-05		0.725199	-3.41756e-06		0.725199	1.51603e-06
0.726295	-6.16762e-07		0.803471	5.16804e-06		0.726295	-2.93918e-05		0.726295	-5.64999e-06		0.726295	5.59281e-07
0.72739	-9.74705e-07		0.804617	6.01218e-06		0.72739	-2.65709e-05		0.72739	-7.70083e-06		0.72739	-1.65505e-07
0.728485	-1.28157e-06		0.805763	6.35222e-06		0.728485	-2.18167e-05		0.728485	-9.33154e-06		0.728485	-8.57423e-07
0.72958	-1.79246e-06		0.80691	6.16196e-06		0.72958	-1.52326e-05		0.72958	-1.01144e-05		0.72958	-1.55808e-06
0.730676	-2.05568e-06		0.808056	5.4605e-06		0.730676	-7.37508e-06		0.730676	-1.01148e-05		0.730676	-2.12322e-06
0.731771	-2.0312e-06		0.809202	4.30998e-06		0.731771	9.3746e-07		0.731771	-9.38709e-06		0.731771	-2.66867e-06
0.732866	-2.08377e-06		0.810349	2.80958e-06		0.732866	8.85026e-06		0.732866	-7.96252e-06		0.732866	-3.07029e-06
0.733961	-2.20095e-06		0.811495	1.08642e-06		0.733961	1.6119e-05		0.733961	-5.91187e-06		0.733961	-3.01965e-06
0.735056	-1.96548e-06		0.812641	-7.15727e-07		0.735056	2.25181e-05		0.735056	-3.40342e-06		0.735056	-2.76185e-06
0.736152	-1.23821e-06		0.813788	-2.44867e-06		0.736152	2.72152e-05		0.736152	-5.89034e-07		0.736152	-2.45398e-06
0.737247	-4.26657e-07		0.814934	-3.97199e-06		0.737247	2.95671e-05		0.737247	2.34411e-06		0.737247	-1.91587e-06
0.738342	5.0381e-08		0.81608	-5.16414e-06		0.738342	2.99708e-05		0.738342	5.09403e-06		0.738342	-1.2336e-06
0.739437	5.02714e-07		0.817227	-5.93162e-06		0.739437	2.82065e-05		0.739437	7.2232e-06		0.739437	-5.08798e-07
0.740533	1.25188e-06		0.818373	-6.21575e-06		0.740533	2.40263e-05		0.740533	8.57039e-06		0.740533	3.73772e-07
0.741628	1.83278e-06		0.819519	-5.99656e-06		0.741628	1.80757e-05		0.741628	9.60749e-06		0.741628	1.28258e-06
0.742723	1.93291e-06		0.820666	-5.29373e-06		0.742723	1.11624e-05		0.742723	1.03453e-05		0.742723	2.01098e-06
0.743818	1.90882e-06		0.821812	-4.16459e-06		0.743818	3.21545e-06		0.743818	1.00822e-05		0.743818	2.65849e-06
0.744914	2.01514e-06		0.822958	-2.69959e-06		0.744914	-5.28733e-06		0.744914	8.64099e-06		0.744914	3.11646e-06
0.746009	1.98531e-06		0.824105	-1.01545e-06		0.746009	-1.33311e-05		0.746009	6.66684e-06		0.746009	3.0911e-06
0.747104	1.70009e-06		0.825251	7.53667e-07		0.747104	-2.04244e-05		0.747104	4.36081e-06		0.747104	2.79204e-06
0.748199	1.37445e-06		0.826397	2.46616e-06		0.748199	-2.60636e-05		0.748199	1.72145e-06		0.748199	2.53241e-06
0.749294	1.15961e-06		0.827544	3.98384e-06		0.749294	-2.91852e-05		0.749294	-1.04003e-06		0.749294	2.13698e-06
0.75039	7.2543e-07		0.82869	5.18273e-06		0.75039	-3.0128e-05		0.75039	-3.74155e-06		0.75039	1.40569e-06
0.751485	-1.45114e-07		0.829836	5.9631e-06		0.751485	-2.92681e-05		0.751485	-6.23837e-06		0.751485	5.58126e-07
0.75258	-1.14303e-06		0.830983	6.25795e-06		0.75258	-2.63346e-05		0.75258	-8.22769e-06		0.75258	-1.68075e-07
0.753675	-1.72537e-06		0.832129	6.03917e-06		0.753675	-2.09187e-05		0.753675	-9.47893e-06		0.753675	-8.80096e-07
0.754771	-1.85658e-06		0.833275	5.3206e-06		0.754771	-1.3838e-05		0.754771	-1.00826e-05		0.754771	-1.64384e-06
0.755866	-1.81607e-06		0.834422	4.15772e-06		0.755866	-5.98148e-06		0.755866	-1.0051e-05		0.755866	-2.30022e-06
0.756961	-2.01155e-06		0.835568	2.64379e-06		0.756961	2.16556e-06		0.756961	-9.17271e-06		0.756961	-2.73851e-06
0.758056	-2.40895e-06		0.836715	9.02616e-07		0.758056	1.01999e-05		0.758056	-7.56434e-06		0.758056	-2.96695e-06
0.759151	-2.4354e-06		0.837861	-9.21453e-07		0.759151	1.75287e-05		0.759151	-5.53546e-06		0.759151	-2.88031e-06
0.760247	-1.71764e-06		0.839007	-2.67554e-06		0.760247	2.35891e-05		0.760247	-3.17321e-06		0.760247	-2.50948e-06
0.761342	-8.6193e-07		0.840154	-4.21129e-06		0.761342	2.77951e-05		0.761342	-3.67166e-07		0.761342	-2.09955e-06
0.762437	-4.62079e-07		0.8413	-5.39775e-06		0.762437	2.99634e-05		0.762437	2.50791e-06		0.762437	-1.68405e-06
0.763532	-7.46368e-08		0.842446	-6.13291e-06		0.763532	2.98316e-05		0.763532	5.07833e-06		0.763532	-1.1639e-06
0.764628	7.12439e-07		0.843593	-6.3529e-06		0.764628	2.73981e-05		0.764628	7.34328e-06		0.764628	-4.43617e-07
0.765723	1.4108e-06		0.844739	-6.0379e-06		0.765723	2.30845e-05		0.765723	9.24751e-06		0.765723	5.63468e-07
0.766818	1.80298e-06		0.845885	-5.21419e-06		0.766818	1.71467e-05		0.766818	1.03693e-05		0.766818	1.55039e-06
0.767913	2.05843e-06		0.847032	-3.95208e-06		0.767913	9.67969e-06		0.767913	1.04882e-05		0.767913	2.09336e-06
0.769008	2.09914e-06		0.848178	-2.3598e-06		0.769008	1.28748e-06		0.769008	9.69612e-06		0.769008	2.36442e-06
0.770104	2.11216e-06		0.849324	-5.73878e-07		0.770104	-6.89722e-06		0.770104	8.29627e-06		0.770104	2.72113e-06
0.771199	2.28903e-06		0.850471	1.2531e-06		0.771199	-1.4413e-05		0.771199	6.36699e-06		0.771199	2.89215e-06
0.772294	2.18716e-06		0.851617	2.96608e-06		0.772294	-2.09907e-05		0.772294	4.01424e-06		0.772294	2.74321e-06
0.773389	1.41896e-06		0.852763	4.42116e-06		0.773389	-2.60768e-05		0.773389	1.32529e-06		0.773389	2.47461e-06
0.774485	5.44293e-07		0.85391	5.49813e-06		0.774485	-2.92874e-05		0.774485	-1.51947e-06		0.774485	2.03794e-06
0.77558	-7.20575e-08		0.855056	6.11048e-06		0.77558	-3.03832e-05		0.77558	-4.28451e-06		0.77558	1.4358e-06
0.776675	-5.43255e-07		0.856202	6.21223e-06		0.776675	-2.90203e-05		0.776675	-6.64789e-06		0.776675	8.26857e-07
0.77777	-1.08563e-06		0.857349	5.80089e-06		0.77777	-2.52456e-05		0.77777	-8.43867e-06		0.77777	1.23761e-08
0.778866	-1.63668e-06		0.858495	4.91661e-06		0.778866	-1.96226e-05		0.778866	-9.64774e-06		0.778866	-1.04974e-06
0.779961	-1.95311e-06		0.859641	3.63763e-06		0.779961	-1.27915e-05		0.779961	-1.02498e-05		0.779961	-1.94314e-06
0.781056	-1.94711e-06		0.860788	2.07284e-06		0.781056	-4.97418e-06		0.781056	-1.00701e-05		0.781056	-2.40683e-06
0.782151	-2.01434e-06		0.861934	3.52119e-07		0.782151	3.34197e-06		0.782151	-9.15097e-06		0.782151	-2.74882e-06
0.783246	-2.19107e-06		0.86308	-1.38459e-06		0.783246	1.14837e-05		0.783246	-7.40946e-06		0.783246	-3.03379e-06
0.784342	-2.06965e-06		0.864227	-2.99844e-06		0.784342	1.8743e-05		0.784342	-4.91957e-06		0.784342	-3.15342e-06
0.785437	-1.55073e-06		0.865373	-4.36228e-06		0.785437	2.44671e-05		0.785437	-2.21903e-06		0.785437	-2.91282e-06
0.786532	-9.70388e-07		0.866519	-5.36991e-06		0.786532	2.82812e-05		0.786532	3.52559e-07		0.786532	-2.25032e-06
0.787627	-3.62829e-07		0.867666	-5.94367e-06		0.787627	3.00238e-05		0.787627	2.95388e-06		0.787627	-1.46669e-06
0.788723	3.11361e-07		0.868812	-6.03977e-06		0.788723	2.95335e-05		0.788723	5.51213e-06		0.788723	-9.11959e-07
0.789818	8.86262e-07		0.869958	-5.65131e-06		0.789818	2.68644e-05		0.789818	7.70608e-06		0.789818	-3.06894e-07
0.790913	1.34735e-06		0.871105	-4.8088e-06		0.790913	2.2188e-05		0.790913	9.47365e-06		0.790913	5.77016e-07
0.792008	1.73972e-06		0.872251	-3.578e-06		0.792008	1.58107e-05		0.792008	1.04569e-05		0.792008	1.52208e-06
0.793103	1.97145e-06		0.873397	-2.05542e-06		0.793103	8.0749e-06		0.793103	1.01265e-05		0.793103	2.23414e-06
0.794199	2.0496e-06		0.874544	-3.61373e-07		0.794199	-1.46664e-07		0.794199	9.32002e-06		0.794199	2.74711e-06
0.795294	1.98378e-06		0.87569	1.36882e-06		0.795294	-8.21565e-06		0.795294	8.29554e-06		0.795294	3.1285e-06
0.796389	1.83564e-06		0.876836	2.99521e-06		0.796389	-1.56026e-05		0.796389	6.30745e-06		0.796389	3.31126e-06
0.797484	1.65691e-06		0.877983	4.38438e-06		0.797484	-2.18521e-05		0.797484	3.40604e-06		0.797484	3.07107e-06
0.79858	1.17837e-06		0.879129	5.42049e-06		0.79858	-2.65532e-05		0.79858	6.42931e-07		0.79858	2.4929e-06
0.799675	3.64039e-07		0.880275	6.01547e-06		0.799675	-2.92692e-05		0.799675	-1.93828e-06		0.799675	1.84881e-06
0.80077	-1.93738e-07		0.881422	6.11697e-06		0.80077	-2.97646e-05		0.80077	-4.65883e-06		0.80077	1.15785e-06
0.801865	-4.00156e-07		0.882568	5.71355e-06		0.801865	-2.82244e-05		0.801865	-7.04531e-06		0.801865	2.84102e-07
0.80296	-7.5804e-07		0.883714	4.83625e-06		0.80296	-2.45083e-05		0.80296	-8.8059e-06		0.80296	-5.41753e-07
0.804056	-1.35133e-06		0.884861	3.55627e-06		0.804056	-1.87396e-05		0.804056	-1.005e-05		0.804056	-1.13568e-06
0.805151	-1.89764e-06		0.886007	1.97907e-06		0.805151	-1.16488e-05		0.805151	-1.04407e-05		0.805151	-1.79249e-06
0.806246	-2.18157e-06		0.887153	2.35276e-07		0.806246	-3.94007e-06		0.806246	-9.94877e-06		0.806246	-2.54964e-06
0.807341	-2.08219e-06		0.8883	-1.53057e-06		0.807341	4.43725e-06		0.807341	-8.84025e-06		0.807341	-3.00245e-06
0.808437	-1.82039e-06		0.889446	-3.17236e-06		0.808437	1.27063e-05		0.808437	-7.12149e-06		0.808437	-3.01197e-06
0.809532	-1.67619e-06		0.890592	-4.5546e-06		0.809532	1.94242e-05		0.809532	-4.5689e-06		0.809532	-2.86311e-06
0.810627	-1.38939e-06		0.891739	-5.56343e-06		0.810627	2.46009e-05		0.810627	-1.64588e-06		0.810627	-2.66213e-06
0.811722	-8.4176e-07		0.892885	-6.11562e-06		0.811722	2.84955e-05		0.811722	1.14866e-06		0.811722	-2.31079e-06
0.812818	-2.36216e-07		0.894031	-6.16509e-06		0.812818	3.02383e-05		0.812818	3.70541e-06		0.812818	-1.69214e-06
0.813913	3.56573e-07		0.895178	-5.70641e-06		0.813913	2.92065e-05		0.813913	6.09274e-06		0.813913	-8.19975e-07
0.815008	8.43433e-07		0.896324	-4.77529e-06		0.815008	2.60218e-05		0.815008	8.16942e-06		0.815008	1.06828e-07
0.816103	1.13821e-06		0.89747	-3.44599e-06		0.816103	2.12704e-05		0.816103	9.66498e-06		0.816103	9.60452e-07
0.817198	1.57682e-06		0.898617	-1.82584e-06		0.817198	1.48718e-05		0.817198	1.02172e-05		0.817198	1.77068e-06
0.818294	2.13304e-06		0.899763	-4.71217e-08		0.818294	7.2947e-06		0.818294	9.99118e-06		0.818294	2.44467e-06
0.819389	2.26469e-06		0.900909	1.74329e-06		0.819389	-8.99602e-07		0.819389	9.13956e-06		0.819389	2.83056e-06
0.820484	1.95481e-06		0.902056	3.39575e-06		0.820484	-9.14531e-06		0.820484	7.6453e-06		0.820484	2.95417e-06
0.821579	1.79874e-06		0.903202	4.77043e-06		0.821579	-1.65999e-05		0.821579	5.5102e-06		0.821579	2.93505e-06
0.822675	1.66678e-06		0.904348	5.74939e-06		0.822675	-2.26504e-05		0.822675	3.04452e-06		0.822675	2.80754e-06
0.82377	1.14628e-06		0.905495	6.24727e-06		0.82377	-2.70699e-05		0.82377	3.7903e-07		0.82377	2.43437e-06
0.824865	3.85135e-07		0.906641	6.21938e-06		0.824865	-2.96559e-05		0.824865	-2.41681e-06		0.824865	1.68111e-06
0.82596	-2.40508e-07		0.907787	5.66633e-06		0.82596	-2.99443e-05		0.82596	-5.02625e-06		0.82596	8.55036e-07
0.827055	-7.21881e-07		0.908934	4.63448e-06		0.827055	-2.77872e-05		0.827055	-7.16878e-06		0.827055	2.72017e-07
0.828151	-1.12702e-06		0.91008	3.21211e-06		0.828151	-2.35424e-05		0.828151	-8.87426e-06		0.828151	-2.95868e-07
0.829246	-1.57769e-06		0.911226	1.52163e-06		0.829246	-1.76019e-05		0.829246	-1.00345e-05		0.829246	-1.20978e-06
0.830341	-2.05855e-06		0.912373	-2.91499e-07		0.830341	-1.03719e-05		0.830341	-1.03517e-05		0.830341	-2.11846e-06
0.831436	-2.25832e-06		0.913519	-2.07198e-06		0.831436	-2.35003e-06		0.831436	-9.80148e-06		0.831436	-2.61503e-06
0.832532	-2.12392e-06		0.914665	-3.66872e-06		0.832532	5.72122e-06		0.832532	-8.55785e-06		0.832532	-2.79699e-06
0.833627	-2.01537e-06		0.915812	-4.94831e-06		0.833627	1.33193e-05		0.833627	-6.59204e-06		0.833627	-2.97948e-06
0.834722	-1.80544e-06		0.916958	-5.80638e-06		0.834722	2.02033e-05		0.834722	-4.12178e-06		0.834722	-3.08885e-06
0.835817	-1.20652e-06		0.918104	-6.17601e-06		0.835817	2.56957e-05		0.835817	-1.4103e-06		0.835817	-2.83745e-06
0.836912	-5.51201e-07		0.919251	-6.03241e-06		0.836912	2.90417e-05		0.836912	1.31961e-06		0.836912	-2.12296e-06
0.838008	-1.44562e-07		0.920397	-5.39377e-06		0.838008	2.99301e-05		0.838008	3.90054e-06		0.838008	-1.22785e-06
0.839103	4.79487e-07		0.921544	-4.31851e-06		0.839103	2.86972e-05		0.839103	6.25354e-06		0.839103	-4.83777e-07
0.840198	1.32907e-06		0.92269	-2.89934e-06		0.840198	2.54631e-05		0.840198	8.29354e-06		0.840198	1.33425e-07
0.841293	1.72708e-06		0.923836	-1.25482e-06		0.841293	2.03411e-05		0.841293	9.73521e-06		0.841293	9.10515e-07
0.842389	1.76839e-06		0.924983	4.80664e-07		0.842389	1.36723e-05		0.842389	1.03058e-05		0.842389	1.8502e-06
0.843484	2.01832e-06		0.926129	2.16752e-06		0.843484	5.87175e-06		0.843484	1.00133e-05		0.843484	2.56981e-06
0.844579	2.26321e-06		0.927275	3.67166e-06		0.844579	-2.49678e-06		0.844579	8.9994e-06		0.844579	2.8692e-06
0.845674	2.08757e-06		0.928422	4.87436e-06		0.845674	-1.05248e-05		0.845674	7.4123e-06		0.845674	2.89759e-06
0.84677	1.76981e-06		0.929568	5.681e-06		0.84677	-1.75685e-05		0.84677	5.34979e-06		0.84677	2.88818e-06
0.847865	1.37281e-06		0.930714	6.02802e-06		0.847865	-2.33337e-05		0.847865	2.73771e-06		0.847865	2.81881e-06
0.84896	8.5632e-07		0.931861	5.88771e-06		0.84896	-2.75086e-05		0.84896	-2.69295e-07		0.84896	2.51487e-06
0.850055	5.15223e-07		0.933007	5.27057e-06		0.850055	-2.95485e-05		0.850055	-3.14445e-06		0.850055	1.76185e-06
0.85115	1.60062e-07		0.934153	4.22491e-06		0.85115	-2.9605e-05		0.85115	-5.58484e-06		0.85115	8.03056e-07
0.852246	-5.81056e-07		0.9353	2.83367e-06		0.852246	-2.74692e-05		0.852246	-7.59609e-06		0.852246	-3.09983e-08
0.853341	-1.4241e-06		0.936446	1.20845e-06		0.853341	-2.29579e-05		0.853341	-9.1144e-06		0.853341	-6.93962e-07
0.854436	-1.8975e-06		0.937592	-5.18935e-07		0.854436	-1.65325e-05		0.854436	-9.90987e-06		0.854436	-1.42591e-06
0.855531	-2.22433e-06		0.938739	-2.20692e-06		0.855531	-9.16288e-06		0.855531	-9.99764e-06		0.855531	-2.12668e-06
0.856627	-2.48418e-06		0.939885	-3.71595e-06		0.856627	-1.29946e-06		0.856627	-9.45736e-06		0.856627	-2.50654e-06
0.857722	-2.36832e-06		0.941031	-4.92046e-06		0.857722	6.76378e-06		0.857722	-8.21269e-06		0.857722	-2.61801e-06
0.858817	-1.98254e-06		0.942178	-5.71977e-06		0.858817	1.4564e-05		0.858817	-6.20791e-06		0.858817	-2.77537e-06
0.859912	-1.6836e-06		0.943324	-6.04709e-06		0.859912	2.13875e-05		0.859912	-3.67499e-06		0.859912	-2.90535e-06
0.861007	-1.32162e-06		0.94447	-5.87545e-06		0.861007	2.64359e-05		0.861007	-9.39567e-07		0.861007	-2.77997e-06
0.862103	-6.02316e-07		0.945617	-5.21998e-06		0.862103	2.91391e-05		0.862103	1.72644e-06		0.862103	-2.25795e-06
0.863198	7.90073e-08		0.946763	-4.13638e-06		0.863198	2.99197e-05		0.863198	4.28422e-06		0.863198	-1.3844e-06
0.864293	4.90102e-07		0.947909	-2.71565e-06		0.864293	2.86721e-05		0.864293	6.73808e-06		0.864293	-4.03484e-07
0.865388	9.6292e-07		0.949056	-1.07596e-06		0.865388	2.51709e-05		0.865388	8.80242e-06		0.865388	3.2702e-07
0.866484	1.60898e-06		0.950202	6.47764e-07		0.866484	1.95627e-05		0.866484	9.80803e-06		0.866484	8.76992e-07
0.867579	1.92929e-06		0.951348	2.31505e-06		0.867579	1.26592e-05		0.867579	9.89793e-06		0.867579	1.61342e-06
0.868674	2.0035e-06		0.952495	3.79122e-06		0.868674	4.69253e-06		0.868674	9.47086e-06		0.868674	2.35376e-06
0.869769	2.34574e-06		0.953641	4.95789e-06		0.869769	-3.70612e-06		0.869769	8.70566e-06		0.869769	2.7596e-06
0.870864	2.62969e-06		0.954787	5.72191e-06		0.870864	-1.15768e-05		0.870864	7.32051e-06		0.870864	2.88963e-06
0.87196	2.17784e-06		0.955934	6.02221e-06		0.87196	-1.85546e-05		0.87196	5.11319e-06		0.87196	2.90153e-06
0.873055	1.34241e-06		0.95708	5.83432e-06		0.873055	-2.43711e-05		0.873055	2.25221e-06		0.873055	2.74585e-06
0.87415	7.65501e-07		0.958226	5.17222e-06		0.87415	-2.84255e-05		0.87415	-6.16001e-07		0.87415	2.4441e-06
0.875245	2.15675e-07		0.959373	4.08756e-06		0.875245	-3.00654e-05		0.875245	-3.12546e-06		0.875245	1.96499e-06
0.876341	-4.45923e-07		0.960519	2.66613e-06		0.876341	-2.92918e-05		0.876341	-5.5539e-06		0.876341	1.16397e-06
0.877436	-9.41952e-07		0.961665	1.02161e-06		0.877436	-2.64391e-05		0.877436	-7.84605e-06		0.877436	1.0893e-07
0.878531	-1.42015e-06		0.962812	-7.13096e-07		0.878531	-2.18313e-05		0.878531	-9.47184e-06		0.878531	-8.2283e-07
0.879626	-1.96161e-06		0.963958	-2.39629e-06		0.879626	-1.56693e-05		0.879626	-1.0306e-05		0.879626	-1.4285e-06
0.880722	-2.20371e-06		0.965104	-3.88907e-06		0.880722	-8.1431e-06		0.880722	-1.0357e-05		0.880722	-1.92868e-06
0.881817	-2.21815e-06		0.966251	-5.06691e-06		0.881817	1.66212e-07		0.881817	-9.42854e-06		0.881817	-2.55496e-06
0.882912	-2.22801e-06		0.967397	-5.83043e-06		0.882912	8.31127e-06		0.882912	-7.68952e-06		0.882912	-3.15968e-06
0.884007	-1.94454e-06		0.968543	-6.11411e-06		0.884007	1.56594e-05		0.884007	-5.71614e-06		0.884007	-3.33135e-06
0.885102	-1.42984e-06		0.96969	-5.89221e-06		0.885102	2.19045e-05		0.885102	-3.41418e-06		0.885102	-2.97798e-06
0.886198	-1.0804e-06		0.970836	-5.18122e-06		0.886198	2.66835e-05		0.886198	-6.70417e-07		0.886198	-2.36157e-06
0.887293	-7.06644e-07		0.971982	-4.0387e-06		0.887293	2.92355e-05		0.887293	2.11173e-06		0.887293	-1.79066e-06
0.888388	2.92979e-08		0.973129	-2.55851e-06		0.888388	2.96222e-05		0.888388	4.6526e-06		0.888388	-1.26497e-06
0.889483	8.00845e-07		0.974275	-8.62951e-07		0.889483	2.78438e-05		0.889483	6.92758e-06		0.889483	-6.36892e-07
0.890579	1.22968e-06		0.975421	9.07412e-07		0.890579	2.40075e-05		0.890579	8.72708e-06		0.890579	2.25941e-07
0.891674	1.53464e-06		0.976568	2.60549e-06		0.891674	1.82935e-05		0.891674	9.79631e-06		0.891674	1.22124e-06
0.892769	2.01748e-06		0.977714	4.08984e-06		0.892769	1.13449e-05		0.892769	1.0145e-05		0.892769	1.94523e-06
0.893864	2.46124e-06		0.97886	5.23639e-06		0.893864	3.52323e-06		0.893864	9.71443e-06		0.893864	2.26611e-06
0.894959	2.45547e-06		0.980007	5.9488e-06		0.894959	-4.70331e-06		0.894959	8.60248e-06		0.894959	2.54679e-06
0.896055	2.0271e-06		0.981153	6.16663e-06		0.896055	-1.25564e-05		0.896055	6.83646e-06		0.896055	3.01016e-06
0.89715	1.57076e-06		0.982299	5.87072e-06		0.89715	-1.93491e-05		0.89715	4.39707e-06		0.89715	3.19645e-06
0.898245	1.19158e-06		0.983446	5.08507e-06		0.898245	-2.47018e-05		0.898245	1.67324e-06		0.898245	2.84626e-06
0.89934	7.64829e-07		0.984592	3.87528e-06		0.89934	-2.82228e-05		0.89934	-8.85101e-07		0.89934	2.26501e-06
0.900436	2.41836e-07		0.985738	2.34318e-06		0.900436	-2.96455e-05		0.900436	-3.49979e-06		0.900436	1.67134e-06
0.901531	-3.17812e-07		0.986885	6.18189e-07		0.901531	-2.89495e-05		0.901531	-6.06689e-06		0.901531	9.06392e-07
0.902626	-8.75377e-07		0.988031	-1.15397e-06		0.902626	-2.61001e-05		0.902626	-8.03912e-06		0.902626	5.0758e-08
0.903721	-1.38863e-06		0.989177	-2.82412e-06		0.903721	-2.10633e-05		0.903721	-9.35751e-06		0.903721	-7.13458e-07
0.904816	-1.81513e-06		0.990324	-4.25272e-06		0.904816	-1.44905e-05		0.904816	-1.01389e-05		0.904816	-1.58621e-06
0.905912	-2.14702e-06		0.99147	-5.32205e-06		0.905912	-6.94632e-06		0.905912	-9.91932e-06		0.905912	-2.50365e-06
0.907007	-2.34359e-06		0.992616	-5.94611e-06		0.907007	1.23467e-06		0.907007	-8.76572e-06		0.907007	-2.97555e-06
0.908102	-2.20782e-06		0.993763	-6.07748e-06		0.908102	9.43299e-06		0.908102	-7.40559e-06		0.908102	-2.92082e-06
0.909197	-1.79873e-06		0.994909	-5.71029e-06		0.909197	1.68115e-05		0.909197	-5.75517e-06		0.909197	-2.93133e-06
0.910293	-1.441e-06		0.996055	-4.87956e-06		0.910293	2.28912e-05		0.910293	-3.31185e-06		0.910293	-2.92637e-06
0.911388	-1.18335e-06		0.997202	-3.65699e-06		0.911388	2.7377e-05		0.911388	-3.67383e-07		0.911388	-2.47326e-06
0.912483	-6.10439e-07		0.998348	-2.14412e-06		0.912483	2.95049e-05		0.912483	2.44682e-06		0.912483	-1.70968e-06
0.913578	1.1015e-07		0.999494	-4.63627e-07		0.913578	2.94384e-05		0.913578	5.10315e-06		0.913578	-1.04479e-06
0.914674	5.85318e-07		1.00064	1.25037e-06		0.914674	2.73545e-05		0.914674	7.47393e-06		0.914674	-3.19515e-07
0.915769	9.7709e-07		1.00179	2.86232e-06		0.915769	2.34133e-05		0.915769	9.15733e-06		0.915769	5.19241e-07
0.916864	1.57463e-06		1.00293	4.245e-06		0.916864	1.75296e-05		0.916864	9.96378e-06		0.916864	1.22566e-06
0.917959	1.99456e-06		1.00408	5.28851e-06		0.917959	1.01688e-05		0.917959	1.00591e-05		0.917959	1.9241e-06
0.919054	2.14575e-06		1.00523	5.90818e-06		0.919054	1.89388e-06		0.919054	9.399e-06		0.919054	2.67289e-06
0.92015	2.3566e-06		1.00637	6.05123e-06		0.92015	-6.36172e-06		0.92015	8.12002e-06		0.92015	3.10255e-06
0.921245	2.43656e-06		1.00752	5.70154e-06		0.921245	-1.38357e-05		0.921245	6.41202e-06		0.921245	3.05234e-06
0.92234	1.95882e-06		1.00867	4.88216e-06		0.92234	-2.03942e-05		0.92234	4.23712e-06		0.92234	2.85853e-06
0.923435	1.15694e-06		1.00981	3.65493e-06		0.923435	-2.5608e-05		0.923435	1.57978e-06		0.923435	2.52792e-06
0.924531	5.53554e-07		1.01096	2.11684e-06		0.924531	-2.87846e-05		0.924531	-1.27661e-06		0.924531	1.89581e-06
0.925626	1.44404e-07		1.0121	3.93019e-07		0.925626	-2.97756e-05		0.925626	-3.93173e-06		0.925626	1.14474e-06
0.926721	-4.24984e-07		1.01325	-1.37328e-06		0.926721	-2.87521e-05		0.926721	-6.24339e-06		0.926721	5.15299e-07
0.927816	-1.18685e-06		1.0144	-3.03298e-06		0.927816	-2.53596e-05		0.927816	-8.21224e-06		0.927816	-1.03497e-07
0.928911	-1.77488e-06		1.01554	-4.44446e-06		0.928911	-1.97027e-05		0.928911	-9.70113e-06		0.928911	-9.11832e-07
0.930007	-1.91834e-06		1.01669	-5.48659e-06		0.930007	-1.29208e-05		0.930007	-1.04001e-05		0.930007	-1.69826e-06
0.931102	-1.88236e-06		1.01784	-6.06982e-06		0.931102	-5.56966e-06		0.931102	-1.02058e-05		0.931102	-2.15915e-06
0.932197	-1.95271e-06		1.01898	-6.14432e-06		0.932197	2.40399e-06		0.932197	-9.1876e-06		0.932197	-2.42772e-06
0.933292	-2.05683e-06		1.02013	-5.7043e-06		0.933292	1.05236e-05		0.933292	-7.4169e-06		0.933292	-2.8019e-06
0.934388	-1.96215e-06		1.02127	-4.78799e-06		0.934388	1.78245e-05		0.934388	-5.17451e-06		0.934388	-3.00763e-06
0.935483	-1.6127e-06		1.02242	-3.47374e-06		0.935483	2.36749e-05		0.935483	-2.67704e-06		0.935483	-2.71183e-06
0.936578	-1.03953e-06		1.02357	-1.87256e-06		0.936578	2.76786e-05		0.936578	1.59456e-07		0.936578	-2.21323e-06
0.937673	-4.02286e-07		1.02471	-1.18312e-07		0.937673	2.93851e-05		0.937673	3.18345e-06		0.937673	-1.88402e-06
0.938768	9.88211e-08		1.02586	1.64365e-06		0.938768	2.90005e-05		0.938768	5.76191e-06		0.938768	-1.32293e-06
0.939864	5.77285e-07		1.02701	3.26823e-06		0.939864	2.66544e-05		0.939864	7.72303e-06		0.939864	-2.9013e-07
0.940959	1.30489e-06		1.02815	4.62208e-06		0.940959	2.23578e-05		0.940959	9.21028e-06		0.940959	7.99459e-07
0.942054	2.1681e-06		1.0293	5.59388e-06		0.942054	1.62095e-05		0.942054	9.91582e-06		0.942054	1.53444e-06
0.943149	2.52705e-06		1.03045	6.10302e-06		0.943149	8.97471e-06		0.943149	9.80955e-06		0.943149	2.08173e-06
0.944245	2.21946e-06		1.03159	6.106e-06		0.944245	1.12684e-06		0.944245	9.2232e-06		0.944245	2.53438e-06
0.94534	1.79231e-06		1.03274	5.60047e-06		0.94534	-6.96044e-06		0.94534	8.16384e-06		0.94534	2.82205e-06
0.946435	1.78632e-06		1.03388	4.62623e-06		0.946435	-1.45614e-05		0.946435	6.2437e-06		0.946435	2.9159e-06
0.94753	1.77299e-06		1.03503	3.26296e-06		0.94753	-2.10246e-05		0.94753	3.74315e-06		0.94753	2.8526e-06
0.948626	1.26347e-06		1.03618	1.62442e-06		0.948626	-2.59842e-05		0.948626	9.98988e-07		0.948626	2.5489e-06
0.949721	3.72207e-07		1.03732	-1.50718e-07		0.949721	-2.91251e-05		0.949721	-1.80856e-06		0.949721	1.95184e-06
0.950816	-1.92376e-07		1.03847	-1.91076e-06		0.950816	-2.97186e-05		0.950816	-4.36745e-06		0.950816	1.19574e-06
0.951911	-3.29618e-07		1.03962	-3.50457e-06		0.951911	-2.8102e-05		0.951911	-6.54807e-06		0.951911	5.06689e-07
0.953006	-6.76603e-07		1.04076	-4.79554e-06		0.953006	-2.44993e-05		0.953006	-8.41522e-06		0.953006	-1.49414e-07
0.954102	-1.60057e-06		1.04191	-5.67449e-06		0.954102	-1.91075e-05		0.954102	-9.81857e-06		0.954102	-9.21064e-07
0.955197	-2.33889e-06		1.04306	-6.06979e-06		0.955197	-1.21398e-05		0.955197	-1.03005e-05		0.955197	-1.75518e-06
0.956292	-2.29228e-06		1.0442	-5.95358e-06		0.956292	-4.37864e-06		0.956292	-9.92786e-06		0.956292	-2.36572e-06
0.957387	-1.90049e-06		1.04535	-5.34325e-06		0.957387	3.69935e-06		0.957387	-8.76535e-06		0.957387	-2.655e-06
0.958483	-1.79163e-06		1.04649	-4.29836e-06		0.958483	1.15976e-05		0.958483	-6.84716e-06		0.958483	-2.78483e-06
0.959578	-1.9486e-06		1.04764	-2.91354e-06		0.959578	1.85667e-05		0.959578	-4.45627e-06		0.959578	-2.88539e-06
0.960673	-1.81737e-06		1.04879	-1.30857e-06		0.960673	2.4085e-05		0.960673	-2.01467e-06		0.960673	-2.80938e-06
0.961768	-1.14796e-06		1.04993	3.83065e-07		0.961768	2.78061e-05		0.961768	5.17883e-07		0.961768	-2.41882e-06
0.962863	-2.11485e-07		1.05108	2.02563e-06		0.962863	2.95407e-05		0.962863	3.25793e-06		0.962863	-1.71664e-06
0.963959	4.62999e-07		1.05223	3.49158e-06		0.963959	2.89876e-05		0.963959	5.91036e-06		0.963959	-7.99521e-07
0.965054	8.95479e-07		1.05337	4.67023e-06		0.965054	2.62832e-05		0.965054	7.94394e-06		0.965054	2.65025e-08
0.966149	1.36343e-06		1.05452	5.47437e-06		0.966149	2.16189e-05		0.966149	9.10649e-06		0.966149	5.87257e-07
0.967244	1.85679e-06		1.05567	5.84498e-06		0.967244	1.54245e-05		0.967244	9.55068e-06		0.967244	1.18301e-06
0.96834	2.10041e-06		1.05681	5.75429e-06		0.96834	7.96301e-06		0.96834	9.6063e-06		0.96834	2.12521e-06
0.969435	2.15206e-06		1.05796	5.20755e-06		0.969435	-3.06545e-07		0.969435	9.24465e-06		0.969435	2.86966e-06
0.97053	2.20727e-06		1.0591	4.24326e-06		0.97053	-8.54074e-06		0.97053	8.08149e-06		0.97053	2.92906e-06
0.971625	2.19915e-06		1.06025	2.93182e-06		0.971625	-1.57736e-05		0.971625	5.92366e-06		0.971625	2.64177e-06
0.97272	1.81223e-06		1.0614	1.37219e-06		0.97272	-2.18628e-05		0.97272	3.20771e-06		0.97272	2.64768e-06
0.973816	1.09532e-06		1.06254	-3.1386e-07		0.973816	-2.67694e-05		0.973816	5.57987e-07		0.973816	2.66661e-06
0.974911	4.2381e-07		1.06369	-1.99007e-06		0.974911	-2.95282e-05		0.974911	-1.94369e-06		0.974911	2.18599e-06
0.976006	-3.07809e-09		1.06484	-3.51639e-06		0.976006	-2.95244e-05		0.976006	-4.53845e-06		0.976006	1.26687e-06
0.977101	-6.19113e-07		1.06598	-4.76133e-06		0.977101	-2.75155e-05		0.977101	-7.07921e-06		0.977101	3.33238e-07
0.978197	-1.53287e-06		1.06713	-5.61466e-06		0.978197	-2.38591e-05		0.978197	-8.98768e-06		0.978197	-5.13245e-07
0.979292	-2.11537e-06		1.06827	-5.99882e-06		0.979292	-1.80858e-05		0.979292	-9.97983e-06		0.979292	-1.21098e-06
0.980387	-2.02536e-06		1.06942	-5.87745e-06		0.980387	-1.06661e-05		0.980387	-1.01314e-05		0.980387	-1.6941e-06
0.981482	-1.9469e-06		1.07057	-5.25957e-06		0.981482	-2.86866e-06		0.981482	-9.55739e-06		0.981482	-2.21947e-06
0.982578	-2.1249e-06		1.07171	-4.19904e-06		0.982578	4.95418e-06		0.982578	-8.40323e-06		0.982578	-2.81147e-06
0.983673	-2.06575e-06		1.07286	-2.789e-06		0.983673	1.26436e-05		0.983673	-6.7818e-06		0.983673	-3.07851e-06
0.984768	-1.56017e-06		1.07401	-1.15228e-06		0.984768	1.94167e-05		0.984768	-4.60469e-06		0.984768	-2.86503e-06
0.985863	-9.72264e-07		1.07515	5.70797e-07		0.985863	2.46034e-05		0.985863	-1.87767e-06		0.985863	-2.50406e-06
0.986958	-5.16825e-07		1.0763	2.23572e-06		0.986958	2.80741e-05		0.986958	1.00125e-06		0.986958	-2.10226e-06
0.988054	-2.22472e-07		1.07745	3.70636e-06		0.988054	2.95274e-05		0.988054	3.73276e-06		0.988054	-1.58219e-06
0.989149	9.92788e-08		1.07859	4.86575e-06		0.989149	2.8634e-05		0.989149	6.14516e-06		0.989149	-9.35795e-07
0.990244	7.90375e-07		1.07974	5.62432e-06		0.990244	2.5587e-05		0.990244	8.04809e-06		0.990244	-6.32038e-08
0.991339	1.55239e-06		1.08088	5.92543e-06		0.991339	2.06956e-05		0.991339	9.39914e-06		0.991339	9.44883e-07
0.992435	1.83458e-06		1.08203	5.74819e-06		0.992435	1.41178e-05		0.992435	1.01925e-05		0.992435	1.70245e-06
0.99353	1.84679e-06		1.08318	5.10811e-06		0.99353	6.37783e-06		0.99353	1.00965e-05		0.99353	2.10152e-06
0.994625	2.15511e-06		1.08432	4.05562e-06		0.994625	-1.59354e-06		0.994625	8.99799e-06		0.994625	2.4926e-06
0.99572	2.36461e-06		1.08547	2.67279e-06		0.99572	-9.37448e-06		0.99572	7.35028e-06		0.99572	2.84684e-06
0.996815	2.02273e-06		1.08662	1.06811e-06		0.996815	-1.67482e-05		0.996815	5.3858e-06		0.996815	2.91154e-06
0.997911	1.45511e-06		1.08776	-6.3074e-07		0.997911	-2.28452e-05		0.997911	2.99479e-06		0.997911	2.65098e-06
0.999006	1.02187e-06		1.08891	-2.28615e-06		0.999006	-2.69064e-05		0.999006	3.11332e-07		0.999006	2.23906e-06
1.0001	4.76742e-07		1.09006	-3.76137e-06		1.0001	-2.90385e-05		1.0001	-2.40365e-06		1.0001	1.81649e-06
1.0012	-1.87768e-07		1.0912	-4.93219e-06		1.0012	-2.91977e-05		1.0012	-5.04009e-06		1.0012	1.35433e-06
1.00229	-7.11695e-07		1.09235	-5.69818e-06		1.00229	-2.70204e-05		1.00229	-7.24331e-06		1.00229	5.74909e-07
1.00339	-1.23383e-06		1.09349	-5.99237e-06		1.00339	-2.27704e-05		1.00339	-8.64737e-06		1.00339	-5.0313e-07
1.00448	-1.85178e-06		1.09464	-5.78798e-06		1.00448	-1.69512e-05		1.00448	-9.49849e-06		1.00448	-1.43759e-06
1.00558	-2.22657e-06		1.09579	-5.10134e-06		1.00558	-9.78619e-06		1.00558	-9.9991e-06		1.00558	-2.06133e-06
1.00667	-2.13084e-06		1.09693	-3.99045e-06		1.00667	-1.80279e-06		1.00667	-9.71541e-06		1.00667	-2.52155e-06
1.00777	-1.96108e-06		1.09808	-2.54944e-06		1.00777	6.20181e-06		1.00777	-8.37356e-06		1.00777	-2.82596e-06
1.00886	-1.99058e-06		1.09923	-8.99676e-07		1.00886	1.38028e-05		1.00886	-6.42039e-06		1.00886	-2.91209e-06
1.00996	-1.99627e-06		1.10037	8.21404e-07		1.00996	2.04627e-05		1.00996	-4.13479e-06		1.00996	-2.81703e-06
1.01105	-1.60197e-06		1.10152	2.4722e-06		1.01105	2.53739e-05		1.01105	-1.53716e-06		1.01105	-2.44164e-06
1.01215	-8.65093e-07		1.10266	3.91849e-06		1.01215	2.83258e-05		1.01215	1.09113e-06		1.01215	-1.77274e-06
1.01324	-1.29401e-07		1.10381	5.0437e-06		1.01324	2.94294e-05		1.01324	3.62777e-06		1.01324	-1.13759e-06
1.01434	4.90157e-07		1.10496	5.75738e-06		1.01434	2.83629e-05		1.01434	6.22911e-06		1.01434	-6.70531e-07
1.01543	1.08526e-06		1.1061	6.00156e-06		1.01543	2.48211e-05		1.01543	8.51372e-06		1.01543	-8.05414e-08
1.01653	1.68808e-06		1.10725	5.75496e-06		1.01653	1.94096e-05		1.01653	9.76544e-06		1.01653	7.91027e-07
1.01762	2.17799e-06		1.1084	5.03484e-06		1.01762	1.27829e-05		1.01762	1.00993e-05		1.01762	1.65263e-06
1.01872	2.3965e-06		1.10954	3.89645e-06		1.01872	5.17334e-06		1.01872	9.779e-06		1.01872	2.23858e-06
1.01982	2.3156e-06		1.11069	2.42982e-06		1.01982	-2.96348e-06		1.01982	8.67724e-06		1.01982	2.55698e-06
1.02091	2.10032e-06		1.11184	7.53753e-07		1.02091	-1.07632e-05		1.02091	6.99942e-06		1.02091	2.7731e-06
1.02201	1.78271e-06		1.11298	-9.93019e-07		1.02201	-1.77026e-05		1.02201	5.16828e-06		1.02201	2.86162e-06
1.0231	1.3483e-06		1.11413	-2.66313e-06		1.0231	-2.35073e-05		1.0231	2.91504e-06		1.0231	2.70267e-06
1.0242	9.20615e-07		1.11527	-4.11355e-06		1.0242	-2.75367e-05		1.0242	-7.15718e-08		1.0242	2.24481e-06
1.02529	4.49532e-07		1.11642	-5.21889e-06		1.02529	-2.92954e-05		1.02529	-3.07145e-06		1.02529	1.56402e-06
1.02639	-1.88107e-07		1.11757	-5.88348e-06		1.02639	-2.89628e-05		1.02639	-5.44292e-06		1.02639	8.56629e-07
1.02748	-7.97425e-07		1.11871	-6.05066e-06		1.02748	-2.65553e-05		1.02748	-7.33477e-06		1.02748	2.56068e-07
1.02858	-1.18627e-06		1.11986	-5.70816e-06		1.02858	-2.20358e-05		1.02858	-8.93421e-06		1.02858	-3.35818e-07
1.02967	-1.56181e-06		1.12101	-4.88883e-06		1.02967	-1.58836e-05		1.02967	-1.00138e-05		1.02967	-1.0725e-06
1.03077	-2.01063e-06		1.12215	-3.66661e-06		1.03077	-8.59943e-06		1.03077	-1.0262e-05		1.03077	-1.85252e-06
1.03186	-2.34956e-06		1.1233	-2.14868e-06		1.03186	-4.76331e-07		1.03186	-9.46946e-06		1.03186	-2.54829e-06
1.03296	-2.41293e-06		1.12445	-4.64727e-07		1.03296	7.68858e-06		1.03296	-7.83054e-06		1.03296	-3.06997e-06
1.03405	-2.13224e-06		1.12559	1.24495e-06		1.03405	1.49927e-05		1.03405	-5.88564e-06		1.03405	-3.23763e-06
1.03515	-1.64417e-06		1.12674	2.84142e-06		1.03515	2.12508e-05		1.03515	-3.64052e-06		1.03515	-2.99449e-06
1.03624	-1.20982e-06		1.12788	4.19788e-06		1.03624	2.61385e-05		1.03624	-8.87752e-07		1.03624	-2.47973e-06
1.03734	-8.85474e-07		1.12903	5.20864e-06		1.03734	2.90068e-05		1.03734	1.97013e-06		1.03734	-1.88999e-06
1.03843	-3.15677e-07		1.13018	5.79599e-06		1.03843	2.95666e-05		1.03843	4.44702e-06		1.03843	-1.24984e-06
1.03953	5.72679e-07		1.13132	5.91495e-06		1.03953	2.79926e-05		1.03953	6.69959e-06		1.03953	-4.44286e-07
1.04062	1.37825e-06		1.13247	5.55616e-06		1.04062	2.4195e-05		1.04062	8.55146e-06		1.04062	5.38864e-07
1.04172	1.72651e-06		1.13362	4.74663e-06		1.04172	1.84662e-05		1.04172	9.49993e-06		1.04172	1.47589e-06
1.04281	1.82945e-06		1.13476	3.54856e-06		1.04281	1.14477e-05		1.04281	9.76023e-06		1.04281	2.06078e-06
1.04391	2.04672e-06		1.13591	2.05569e-06		1.04391	3.68279e-06		1.04391	9.7138e-06		1.04391	2.36746e-06
1.04501	2.28338e-06		1.13706	3.872e-07		1.04501	-4.37788e-06		1.04501	8.82915e-06		1.04501	2.6146e-06
1.0461	2.27618e-06		1.1382	-1.32089e-06		1.0461	-1.20148e-05		1.0461	6.83206e-06		1.0461	2.82838e-06
1.0472	1.89444e-06		1.13935	-2.92649e-06		1.0472	-1.86113e-05		1.0472	4.5055e-06		1.0472	2.81491e-06
1.04829	1.31722e-06		1.14049	-4.29362e-06		1.04829	-2.39772e-05		1.04829	2.14209e-06		1.04829	2.56113e-06
1.04939	8.39911e-07		1.14164	-5.30488e-06		1.04939	-2.77238e-05		1.04939	-6.53587e-07		1.04939	2.09806e-06
1.05048	5.08235e-07		1.14279	-5.87266e-06		1.05048	-2.94584e-05		1.05048	-3.53902e-06		1.05048	1.41709e-06
1.05158	-8.6249e-08		1.14393	-5.94778e-06		1.05158	-2.8752e-05		1.05158	-5.73924e-06		1.05158	6.49028e-07
1.05267	-8.58545e-07		1.14508	-5.5243e-06		1.05267	-2.58554e-05		1.05267	-7.58011e-06		1.05267	-6.82825e-08
1.05377	-1.38397e-06		1.14623	-4.64004e-06		1.05377	-2.10424e-05		1.05377	-9.22399e-06		1.05377	-8.31312e-07
1.05486	-1.68962e-06		1.14737	-3.3726e-06		1.05486	-1.47921e-05		1.05486	-1.00959e-05		1.05486	-1.60892e-06
1.05596	-2.08466e-06		1.14852	-1.83165e-06		1.05596	-7.39075e-06		1.05596	-9.87418e-06		1.05596	-2.06035e-06
1.05705	-2.40195e-06		1.14966	-1.48366e-07		1.05705	6.24882e-07		1.05705	-9.16035e-06		1.05705	-2.32118e-06
1.05815	-2.39661e-06		1.15081	1.53662e-06		1.05815	8.68809e-06		1.05815	-7.84601e-06		1.05815	-2.71668e-06
1.05924	-2.05722e-06		1.15196	3.0854e-06		1.05924	1.61371e-05		1.05924	-5.67446e-06		1.05924	-3.07771e-06
1.06034	-1.5536e-06		1.1531	4.37384e-06		1.06034	2.21227e-05		1.06034	-3.01332e-06		1.06034	-2.85613e-06
1.06143	-1.1054e-06		1.15425	5.30082e-06		1.06143	2.64015e-05		1.06143	-3.40513e-07		1.06143	-2.29462e-06
1.06253	-6.49663e-07		1.1554	5.79515e-06		1.06253	2.88234e-05		1.06253	2.36316e-06		1.06253	-1.75424e-06
1.06362	-1.81524e-08		1.15654	5.82001e-06		1.06362	2.93361e-05		1.06362	4.91131e-06		1.06362	-1.22076e-06
1.06472	7.08761e-07		1.15769	5.37505e-06		1.06472	2.7463e-05		1.06472	6.9903e-06		1.06472	-5.17475e-07
1.06581	1.29724e-06		1.15884	4.49602e-06		1.06581	2.33918e-05		1.06581	8.67726e-06		1.06581	2.86178e-07
1.06691	1.71971e-06		1.15998	3.25218e-06		1.06691	1.75039e-05		1.06691	9.77512e-06		1.06691	1.13563e-06
1.06801	2.00374e-06		1.16113	1.74165e-06		1.06801	1.04005e-05		1.06801	9.96153e-06		1.06801	1.97237e-06
1.0691	2.14314e-06		1.16227	8.45551e-08		1.0691	2.50117e-06		1.0691	9.35836e-06		1.0691	2.56202e-06
1.0702	2.19116e-06		1.16342	-1.58566e-06		1.0702	-5.68338e-06		1.0702	8.3548e-06		1.0702	2.84841e-06
1.07129	2.12449e-06		1.16457	-3.13245e-06		1.07129	-1.33577e-05		1.07129	6.70912e-06		1.07129	2.98967e-06
1.07239	1.84708e-06		1.16571	-4.42735e-06		1.07239	-1.9795e-05		1.07239	4.24141e-06		1.07239	3.02984e-06
1.07348	1.33014e-06		1.16686	-5.36099e-06		1.07348	-2.46753e-05		1.07348	1.37348e-06		1.07348	2.72314e-06
1.07458	7.38465e-07		1.16801	-5.85302e-06		1.07458	-2.79648e-05		1.07458	-1.35345e-06		1.07458	2.04776e-06
1.07567	1.59714e-07		1.16915	-5.85976e-06		1.07567	-2.91968e-05		1.07567	-3.90417e-06		1.07567	1.29313e-06
1.07677	-4.37476e-07		1.1703	-5.37864e-06		1.07677	-2.81194e-05		1.07677	-6.27471e-06		1.07677	6.31011e-07
1.07786	-1.00167e-06		1.17145	-4.44886e-06		1.07786	-2.49269e-05		1.07786	-8.18412e-06		1.07786	-1.96349e-08
1.07896	-1.41621e-06		1.17259	-3.14816e-06		1.07896	-2.00069e-05		1.07896	-9.44522e-06		1.07896	-7.56705e-07
1.08005	-1.74377e-06		1.17374	-1.58591e-06		1.08005	-1.35271e-05		1.08005	-1.00115e-05		1.08005	-1.55434e-06
1.08115	-2.04235e-06		1.17488	1.06599e-07		1.08115	-5.89591e-06		1.08115	-9.69749e-06		1.08115	-2.29912e-06
1.08224	-2.19843e-06		1.17603	1.78772e-06		1.08224	2.09616e-06		1.08224	-8.4616e-06		1.08224	-2.74525e-06
1.08334	-2.20158e-06		1.17718	3.31768e-06		1.08334	9.82411e-06		1.08334	-6.8517e-06		1.08334	-2.8263e-06
1.08443	-2.10589e-06		1.17832	4.57029e-06		1.08443	1.69918e-05		1.08443	-5.10941e-06		1.08443	-2.80815e-06
1.08553	-1.70601e-06		1.17947	5.44327e-06		1.08553	2.30201e-05		1.08553	-2.87524e-06		1.08553	-2.78813e-06
1.08662	-9.31042e-07		1.18062	5.86629e-06		1.08662	2.71063e-05		1.08662	-7.8566e-08		1.08662	-2.5637e-06
1.08772	-2.71388e-07		1.18176	5.80624e-06		1.08772	2.89212e-05		1.08772	2.72332e-06		1.08772	-1.96499e-06
1.08881	1.21189e-07		1.18291	5.26942e-06		1.08881	2.877e-05		1.08881	5.1965e-06		1.08881	-1.14123e-06
1.08991	6.5936e-07		1.18405	4.30071e-06		1.08991	2.66325e-05		1.08991	7.26775e-06		1.08991	-2.60356e-07
1.091	1.4643e-06		1.1852	2.97978e-06		1.091	2.24909e-05		1.091	8.79464e-06		1.091	5.87317e-07
1.0921	1.95037e-06		1.18635	1.4147e-06		1.0921	1.63918e-05		1.0921	9.61909e-06		1.0921	1.36316e-06
1.0932	1.91783e-06		1.18749	-2.66616e-07		1.0932	9.01546e-06		1.0932	9.76339e-06		1.0932	2.02626e-06
1.09429	1.8393e-06		1.18864	-1.9266e-06		1.09429	1.12811e-06		1.09429	9.16965e-06		1.09429	2.54413e-06
1.09539	2.09677e-06		1.18979	-3.42896e-06		1.09539	-6.55956e-06		1.09539	7.90746e-06		1.09539	2.90071e-06
1.09648	2.1786e-06		1.19093	-4.64978e-06		1.09648	-1.38272e-05		1.09648	6.09397e-06		1.09648	2.99422e-06
1.09758	1.60894e-06		1.19208	-5.48776e-06		1.09758	-2.04425e-05		1.09758	3.9195e-06		1.09758	2.8527e-06
1.09867	8.87861e-07		1.19323	-5.87282e-06		1.09867	-2.54819e-05		1.09867	1.39369e-06		1.09867	2.54886e-06
1.09977	5.55014e-07		1.19437	-5.77222e-06		1.09977	-2.82864e-05		1.09977	-1.42756e-06		1.09977	2.04541e-06
1.10086	2.11706e-07		1.19552	-5.19366e-06		1.10086	-2.88701e-05		1.10086	-4.15777e-06		1.10086	1.25972e-06
1.10196	-4.19409e-07		1.19666	-4.18479e-06		1.10196	-2.77543e-05		1.10196	-6.34113e-06		1.10196	4.3625e-07
1.10305	-9.11344e-07		1.19781	-2.82933e-06		1.10305	-2.4656e-05		1.10305	-7.97285e-06		1.10305	-2.90654e-07
1.10415	-1.2677e-06		1.19896	-1.24009e-06		1.10415	-1.94752e-05		1.10415	-9.21175e-06		1.10415	-1.0221e-06
1.10524	-1.89632e-06		1.2001	4.50629e-07		1.10524	-1.25214e-05		1.10524	-9.85531e-06		1.10524	-1.71428e-06
1.10634	-2.33442e-06		1.20125	2.10222e-06		1.10634	-4.625e-06		1.10634	-9.72489e-06		1.10634	-2.20659e-06
1.10743	-2.1574e-06		1.2024	3.5777e-06		1.10743	3.4655e-06		1.10743	-8.85344e-06		1.10743	-2.60503e-06
1.10853	-1.86749e-06		1.20354	4.75521e-06		1.10853	1.10922e-05		1.10853	-7.24678e-06		1.10853	-2.93385e-06
1.10962	-1.87822e-06		1.20469	5.53811e-06		1.10962	1.78191e-05		1.10962	-4.95948e-06		1.10962	-2.88955e-06
1.11072	-1.55982e-06		1.20584	5.86285e-06		1.11072	2.34281e-05		1.11072	-2.40628e-06		1.11072	-2.45594e-06
1.11181	-7.66731e-07		1.20698	5.70389e-06		1.11181	2.74329e-05		1.11181	1.58735e-07		1.11181	-1.99803e-06
1.11291	-1.49974e-07		1.20813	5.07559e-06		1.11291	2.91803e-05		1.11291	2.77846e-06		1.11291	-1.61757e-06
1.114	1.4372e-07		1.20927	4.03073e-06		1.114	2.84913e-05		1.114	5.38817e-06		1.114	-1.03587e-06
1.1151	6.8037e-07		1.21042	2.65603e-06		1.1151	2.57981e-05		1.1151	7.56177e-06		1.1151	-1.07448e-07
1.1162	1.33963e-06		1.21157	1.06494e-06		1.1162	2.1504e-05		1.1162	9.03075e-06		1.1162	7.88307e-07
1.11729	1.72813e-06		1.21271	-6.11745e-07		1.11729	1.5594e-05		1.11729	9.83057e-06		1.11729	1.36116e-06
1.11839	2.00587e-06		1.21386	-2.23648e-06		1.11839	8.22321e-06		1.11839	9.99297e-06		1.11839	1.80313e-06
1.11948	2.31857e-06		1.21501	-3.67613e-06		1.11948	6.70777e-08		1.11948	9.32599e-06		1.11948	2.33602e-06
1.12058	2.28904e-06		1.21615	-4.81274e-06		1.12058	-7.91336e-06		1.12058	7.93465e-06		1.12058	2.72128e-06
1.12167	1.89571e-06		1.2173	-5.5531e-06		1.12167	-1.51486e-05		1.12167	6.03278e-06		1.12167	2.82593e-06
1.12277	1.47798e-06		1.21845	-5.83643e-06		1.12277	-2.13155e-05		1.12277	3.78817e-06		1.12277	2.7463e-06
1.12386	1.04312e-06		1.21959	-5.63943e-06		1.12386	-2.59126e-05		1.12386	1.09075e-06		1.12386	2.45665e-06
1.12496	5.14132e-07		1.22074	-4.97839e-06		1.12496	-2.86463e-05		1.12496	-1.94422e-06		1.12496	1.96077e-06
1.12605	8.94489e-08		1.22188	-3.90789e-06		1.12605	-2.91116e-05		1.12605	-4.84506e-06		1.12605	1.34947e-06
1.12715	-2.97577e-07		1.22303	-2.51639e-06		1.12715	-2.73511e-05		1.12715	-7.06929e-06		1.12715	6.28869e-07
1.12824	-9.84916e-07		1.22418	-9.18894e-07		1.12824	-2.35114e-05		1.12824	-8.48288e-06		1.12824	-2.37331e-07
1.12934	-1.67752e-06		1.22532	7.52696e-07		1.12934	-1.80209e-05		1.12934	-9.45391e-06		1.12934	-1.08087e-06
1.13043	-1.97554e-06		1.22647	2.36065e-06		1.13043	-1.11022e-05		1.13043	-9.94904e-06		1.13043	-1.81189e-06
1.13153	-2.05054e-06		1.22762	3.77297e-06		1.13153	-3.23787e-06		1.13153	-9.71907e-06		1.13153	-2.45568e-06
1.13262	-2.24558e-06		1.22876	4.87437e-06		1.13262	4.77981e-06		1.13262	-8.56264e-06		1.13262	-2.88706e-06
1.13372	-2.29457e-06		1.22991	5.57563e-06		1.13372	1.22413e-05		1.13372	-6.59477e-06		1.13372	-2.96963e-06
1.13481	-1.89278e-06		1.23105	5.8206e-06		1.13481	1.8741e-05		1.13481	-4.20749e-06		1.13481	-2.78533e-06
1.13591	-1.27917e-06		1.2322	5.59036e-06		1.13591	2.39447e-05		1.13591	-1.87307e-06		1.13591	-2.43719e-06
1.137	-8.18744e-07		1.23335	4.90429e-06		1.137	2.74625e-05		1.137	4.35049e-07		1.137	-1.9745e-06
1.1381	-3.41753e-07		1.23449	3.8181e-06		1.1381	2.89541e-05		1.1381	3.17341e-06		1.1381	-1.46063e-06
1.13919	3.42423e-07		1.23564	2.41927e-06		1.13919	2.82884e-05		1.13919	5.90707e-06		1.13919	-8.5715e-07
1.14029	1.00363e-06		1.23679	8.20092e-07		1.14029	2.53572e-05		1.14029	7.83054e-06		1.14029	-7.55755e-08
1.14139	1.48479e-06		1.23793	-8.50869e-07		1.14139	2.04836e-05		1.14139	8.94398e-06		1.14139	7.87045e-07
1.14248	1.89747e-06		1.23908	-2.45856e-06		1.14248	1.41279e-05		1.14248	9.72163e-06		1.14248	1.48262e-06
1.14358	2.12225e-06		1.24023	-3.8718e-06		1.14358	6.84713e-06		1.14358	9.93845e-06		1.14358	1.95818e-06
1.14467	2.08535e-06		1.24137	-4.97353e-06		1.14467	-9.46939e-07		1.14467	9.21601e-06		1.14467	2.29041e-06
1.14577	2.10688e-06		1.24252	-5.67045e-06		1.14577	-8.6923e-06		1.14577	7.73507e-06		1.14577	2.63907e-06
1.14686	2.13488e-06		1.24366	-5.90111e-06		1.14686	-1.58652e-05		1.14686	5.65622e-06		1.14686	3.03315e-06
1.14796	1.58127e-06		1.24481	-5.6418e-06		1.14796	-2.20083e-05		1.14796	3.01057e-06		1.14796	3.08547e-06
1.14905	6.90235e-07		1.24596	-4.90967e-06		1.14905	-2.63856e-05		1.14905	1.16625e-07		1.14905	2.57001e-06
1.15015	2.06331e-07		1.2471	-3.76233e-06		1.15015	-2.85979e-05		1.15015	-2.48676e-06		1.15015	1.76667e-06
1.15124	-1.7169e-08		1.24825	-2.29383e-06		1.15124	-2.86873e-05		1.15124	-4.75079e-06		1.15124	1.0332e-06
1.15234	-6.74444e-07		1.2494	-6.271e-07		1.15234	-2.6872e-05		1.15234	-6.98098e-06		1.15234	3.32119e-07
1.15343	-1.41435e-06		1.25054	1.09655e-06		1.15343	-2.30305e-05		1.15343	-8.80531e-06		1.15343	-4.2121e-07
1.15453	-1.71828e-06		1.25169	2.72989e-06		1.15453	-1.73026e-05		1.15453	-9.70182e-06		1.15453	-1.20278e-06
1.15562	-1.84145e-06		1.25284	4.13299e-06		1.15562	-1.01807e-05		1.15562	-9.77362e-06		1.15562	-1.96106e-06
1.15672	-2.04628e-06		1.25398	5.18586e-06		1.15672	-2.30835e-06		1.15672	-9.31821e-06		1.15672	-2.51361e-06
1.15781	-1.99193e-06		1.25513	5.79929e-06		1.15781	5.65491e-06		1.15781	-8.19196e-06		1.15781	-2.73089e-06
1.15891	-1.73165e-06		1.25627	5.92266e-06		1.15891	1.31329e-05		1.15891	-6.40737e-06		1.15891	-2.74358e-06
1.16	-1.66909e-06		1.25742	5.54804e-06		1.16	1.96277e-05		1.16	-4.24489e-06		1.16	-2.7476e-06
1.1611	-1.50915e-06		1.25857	4.71034e-06		1.1611	2.46302e-05		1.1611	-1.64531e-06		1.1611	-2.62084e-06
1.16219	-8.23693e-07		1.25971	3.48356e-06		1.16219	2.79123e-05		1.16219	1.30691e-06		1.16219	-2.17525e-06
1.16329	-3.33588e-08		1.26086	1.97386e-06		1.16329	2.91271e-05		1.16329	4.13391e-06		1.16329	-1.48724e-06
1.16439	4.50569e-07		1.26201	3.09941e-07		1.16439	2.80922e-05		1.16439	6.45172e-06		1.16439	-7.52342e-07
1.16548	9.92248e-07		1.26315	-1.36825e-06		1.16548	2.46671e-05		1.16548	8.1251e-06		1.16548	-2.24589e-08
1.16658	1.63013e-06		1.2643	-2.92148e-06		1.16658	1.96039e-05		1.16658	9.19957e-06		1.16658	7.97065e-07
1.16767	1.9224e-06		1.26544	-4.22286e-06		1.16767	1.32526e-05		1.16767	9.66179e-06		1.16767	1.6696e-06
1.16877	1.98676e-06		1.26659	-5.16806e-06		1.16877	5.78434e-06		1.16877	9.49488e-06		1.16877	2.34508e-06
1.16986	2.16738e-06		1.26774	-5.68334e-06		1.16986	-2.33724e-06		1.16986	8.47306e-06		1.16986	2.6232e-06
1.17096	2.11377e-06		1.26888	-5.73098e-06		1.17096	-1.01614e-05		1.17096	6.71218e-06		1.17096	2.75388e-06
1.17205	1.72218e-06		1.27003	-5.3117e-06		1.17205	-1.71e-05		1.17205	4.72272e-06		1.17205	2.88428e-06
1.17315	1.41618e-06		1.27118	-4.46389e-06		1.17315	-2.2833e-05		1.17315	2.69366e-06		1.17315	2.79495e-06
1.17424	1.1631e-06		1.27232	-3.25986e-06		1.17424	-2.68689e-05		1.17424	3.40295e-07		1.17424	2.38155e-06
1.17534	4.94924e-07		1.27347	-1.79937e-06		1.17534	-2.87619e-05		1.17534	-2.37229e-06		1.17534	1.87479e-06
1.17643	-3.10493e-07		1.27462	-2.0122e-07		1.17643	-2.86057e-05		1.17643	-4.94442e-06		1.17643	1.23736e-06
1.17753	-8.78467e-07		1.27576	1.40631e-06		1.17753	-2.62966e-05		1.17753	-7.03891e-06		1.17753	3.02338e-07
1.17862	-1.33256e-06		1.27691	2.89546e-06		1.17862	-2.18548e-05		1.17862	-8.57244e-06		1.17862	-6.72203e-07
1.17972	-1.75613e-06		1.27805	4.14867e-06		1.17972	-1.56548e-05		1.17972	-9.41345e-06		1.17972	-1.29092e-06
1.18081	-1.97579e-06		1.2792	5.06737e-06		1.18081	-8.66558e-06		1.18081	-9.56701e-06		1.18081	-1.85708e-06
1.18191	-2.09998e-06		1.28035	5.57924e-06		1.18191	-1.16284e-06		1.18191	-9.05294e-06		1.18191	-2.56076e-06
1.183	-2.21962e-06		1.28149	5.64346e-06		1.183	6.70119e-06		1.183	-8.00274e-06		1.183	-3.05437e-06
1.1841	-2.04524e-06		1.28264	5.25383e-06		1.1841	1.42373e-05		1.1841	-6.35698e-06		1.1841	-2.98423e-06
1.18519	-1.58327e-06		1.28379	4.43946e-06		1.18519	2.04869e-05		1.18519	-4.02911e-06		1.18519	-2.69177e-06
1.18629	-1.16159e-06		1.28493	3.26302e-06		1.18629	2.50854e-05		1.18629	-1.28372e-06		1.18629	-2.41153e-06
1.18738	-8.23631e-07		1.28608	1.81659e-06		1.18738	2.80754e-05		1.18738	1.39986e-06		1.18738	-2.01149e-06
1.18848	-3.1619e-07		1.28723	2.15044e-07		1.18848	2.90844e-05		1.18848	3.85923e-06		1.18848	-1.37724e-06
1.18958	4.70657e-07		1.28837	-1.41254e-06		1.18958	2.76306e-05		1.18958	6.19541e-06		1.18958	-6.06833e-07
1.19067	1.34055e-06		1.28952	-2.9331e-06		1.19067	2.40969e-05		1.19067	8.19593e-06		1.19067	1.84152e-07
1.19177	1.98693e-06		1.29066	-4.22052e-06		1.19177	1.89252e-05		1.19177	9.4976e-06		1.19177	9.01221e-07
1.19286	2.19359e-06		1.29181	-5.16644e-06		1.19286	1.22238e-05		1.19286	9.97582e-06		1.19286	1.53464e-06
1.19396	2.07739e-06		1.29296	-5.6899e-06		1.19396	4.23042e-06		1.19396	9.65137e-06		1.19396	2.15782e-06
1.19505	1.9905e-06		1.2941	-5.74467e-06		1.19505	-3.8862e-06		1.19505	8.62116e-06		1.19505	2.63268e-06
1.19615	1.97595e-06		1.29525	-5.32374e-06		1.19615	-1.13967e-05		1.19615	6.89587e-06		1.19615	2.83999e-06
1.19724	1.77174e-06		1.2964	-4.4601e-06		1.19724	-1.80786e-05		1.19724	4.71384e-06		1.19724	2.96349e-06
1.19834	1.19419e-06		1.29754	-3.22403e-06		1.19834	-2.34525e-05		1.19834	2.29349e-06		1.19834	3.03519e-06
1.19943	6.86417e-07		1.29869	-1.71712e-06		1.19943	-2.7104e-05		1.19943	-3.6658e-07		1.19943	2.62808e-06
1.20053	4.31817e-07		1.29984	-6.36186e-08		1.20053	-2.88597e-05		1.20053	-3.11422e-06		1.20053	1.68733e-06
1.20162	-4.25153e-08		1.30098	1.59987e-06		1.20162	-2.85071e-05		1.20162	-5.53034e-06		1.20162	7.29022e-07
1.20272	-9.44206e-07		1.30213	3.13567e-06		1.20272	-2.56983e-05		1.20272	-7.42121e-06		1.20272	8.20783e-08
1.20381	-1.56365e-06		1.30327	4.41614e-06		1.20381	-2.08677e-05		1.20381	-8.86033e-06		1.20381	-6.29076e-07
1.20491	-1.687e-06		1.30442	5.33401e-06		1.20491	-1.48275e-05		1.20491	-9.65658e-06		1.20491	-1.57227e-06
1.206	-1.80132e-06		1.30557	5.81115e-06		1.206	-7.76612e-06		1.206	-9.62603e-06		1.206	-2.36318e-06
1.2071	-2.08421e-06		1.30671	5.80522e-06		1.2071	1.05403e-07		1.2071	-8.97039e-06		1.2071	-2.72771e-06
1.20819	-2.14966e-06		1.30786	5.31378e-06		1.20819	7.97324e-06		1.20819	-7.74599e-06		1.20819	-2.83499e-06
1.20929	-1.9193e-06		1.30901	4.37522e-06		1.20929	1.51677e-05		1.20929	-5.82677e-06		1.20929	-2.81788e-06
1.21038	-1.54694e-06		1.31015	3.06642e-06		1.21038	2.13237e-05		1.21038	-3.40544e-06		1.21038	-2.62914e-06
1.21148	-1.13386e-06		1.3113	1.49686e-06		1.21148	2.59178e-05		1.21148	-9.15554e-07		1.21148	-2.36173e-06
1.21257	-7.39087e-07		1.31244	-2.00376e-07		1.21257	2.83158e-05		1.21257	1.66679e-06		1.21257	-1.99782e-06
1.21367	-2.27378e-07		1.31359	-1.88016e-06		1.21367	2.86954e-05		1.21367	4.41929e-06		1.21367	-1.34372e-06
1.21477	5.60612e-07		1.31474	-3.39833e-06		1.21477	2.70341e-05		1.21477	6.80921e-06		1.21477	-4.63591e-07
1.21586	1.36968e-06		1.31588	-4.62503e-06		1.21586	2.32475e-05		1.21586	8.38008e-06		1.21586	3.88119e-07
1.21696	1.76752e-06		1.31703	-5.45667e-06		1.21696	1.76065e-05		1.21696	9.30126e-06		1.21696	1.11761e-06
1.21805	1.91764e-06		1.31818	-5.82531e-06		1.21805	1.07096e-05		1.21805	9.75901e-06		1.21805	1.85216e-06
1.21915	2.12977e-06		1.31932	-5.70432e-06		1.21915	3.13542e-06		1.21915	9.47643e-06		1.21915	2.55329e-06
1.22024	2.26935e-06		1.32047	-5.1097e-06		1.22024	-4.54624e-06		1.22024	8.41816e-06		1.22024	2.96415e-06
1.22134	2.157e-06		1.32162	-4.09728e-06		1.22134	-1.18606e-05		1.22134	6.87727e-06		1.22134	2.93385e-06
1.22243	1.75116e-06		1.32276	-2.75645e-06		1.22243	-1.85486e-05		1.22243	4.75803e-06		1.22243	2.65368e-06
1.22353	1.10383e-06		1.32391	-1.20129e-06		1.22353	-2.40967e-05		1.22353	2.06655e-06		1.22353	2.37755e-06
1.22462	4.23498e-07		1.32505	4.39691e-07		1.22462	-2.7543e-05		1.22462	-8.08854e-07		1.22462	1.98271e-06
1.22572	8.68742e-09		1.3262	2.03405e-06		1.22572	-2.86508e-05		1.22572	-3.4855e-06		1.22572	1.32887e-06
1.22681	-2.15674e-07		1.32735	3.45547e-06		1.22681	-2.78096e-05		1.22681	-5.80791e-06		1.22681	5.7689e-07
1.22791	-5.9474e-07		1.32849	4.59254e-06		1.22791	-2.5153e-05		1.22791	-7.73542e-06		1.22791	-5.14256e-08
1.229	-1.08092e-06		1.32964	5.35628e-06		1.229	-2.04196e-05		1.229	-9.19236e-06		1.229	-6.60497e-07
1.2301	-1.49537e-06		1.33079	5.68619e-06		1.2301	-1.40094e-05		1.2301	-9.9957e-06		1.2301	-1.38467e-06
1.23119	-1.86908e-06		1.33193	5.55476e-06		1.23119	-6.74653e-06		1.23119	-9.90336e-06		1.23119	-2.07944e-06
1.23229	-2.18329e-06		1.33308	4.97024e-06		1.23229	1.07709e-06		1.23229	-8.883e-06		1.23229	-2.48805e-06
1.23338	-2.21008e-06		1.33423	3.97712e-06		1.23338	9.0709e-06		1.23338	-7.22637e-06		1.23338	-2.66443e-06
1.23448	-1.93901e-06		1.33537	2.65396e-06		1.23448	1.62669e-05		1.23448	-5.16833e-06		1.23448	-2.68861e-06
1.23557	-1.61804e-06		1.33652	1.10824e-06		1.23557	2.20086e-05		1.23557	-2.87756e-06		1.23557	-2.52351e-06
1.23667	-1.31446e-06		1.33766	-5.3184e-07		1.23667	2.62022e-05		1.23667	-3.61601e-07		1.23667	-2.19911e-06
1.23777	-8.10353e-07		1.33881	-2.12813e-06		1.23777	2.87332e-05		1.23777	2.24981e-06		1.23777	-1.80562e-06
1.23886	-4.49081e-08		1.33996	-3.54492e-06		1.23886	2.88896e-05		1.23886	4.75155e-06		1.23886	-1.17113e-06
1.23996	8.03328e-07		1.3411	-4.66165e-06		1.23996	2.65823e-05		1.23996	6.98604e-06		1.23996	-2.49813e-07
1.24105	1.40608e-06		1.34225	-5.38439e-06		1.24105	2.23106e-05		1.24105	8.67987e-06		1.24105	5.46634e-07
1.24215	1.60391e-06		1.3434	-5.65457e-06		1.24215	1.65217e-05		1.24215	9.58967e-06		1.24215	1.01666e-06
1.24324	1.65312e-06		1.34454	-5.45391e-06		1.24324	9.60663e-06		1.24324	9.8133e-06		1.24324	1.57843e-06
1.24434	1.83363e-06		1.34569	-4.80505e-06		1.24434	2.01593e-06		1.24434	9.34858e-06		1.24434	2.3389e-06
1.24543	2.13258e-06		1.34683	-3.7681e-06		1.24543	-5.86356e-06		1.24543	8.06075e-06		1.24543	2.85807e-06
1.24653	2.25753e-06		1.34798	-2.43397e-06		1.24653	-1.33774e-05		1.24653	6.06753e-06		1.24653	2.85937e-06
1.24762	2.02192e-06		1.34913	-9.15282e-07		1.24762	-1.96552e-05		1.24762	3.76843e-06		1.24762	2.69005e-06
1.24872	1.42718e-06		1.35027	6.63709e-07		1.24872	-2.43231e-05		1.24872	1.21591e-06		1.24872	2.44424e-06
1.24981	6.87069e-07		1.35142	2.17726e-06		1.24981	-2.75101e-05		1.24981	-1.42018e-06		1.24981	2.03184e-06
1.25091	8.28931e-08		1.35257	3.5075e-06		1.25091	-2.87972e-05		1.25091	-3.80488e-06		1.25091	1.47061e-06
1.252	-4.04449e-07		1.35371	4.55256e-06		1.252	-2.7676e-05		1.252	-5.94457e-06		1.252	7.97188e-07
1.2531	-9.04275e-07		1.35486	5.2331e-06		1.2531	-2.43233e-05		1.2531	-7.86133e-06		1.2531	-2.92212e-08
1.25419	-1.3684e-06		1.35601	5.49737e-06		1.25419	-1.93261e-05		1.25419	-9.27709e-06		1.25419	-9.27592e-07
1.25529	-1.71757e-06		1.35715	5.32467e-06		1.25529	-1.30093e-05		1.25529	-9.85885e-06		1.25529	-1.73864e-06
1.25638	-2.02695e-06		1.3583	4.72707e-06		1.25638	-5.48947e-06		1.25638	-9.50844e-06		1.25638	-2.34571e-06
1.25748	-2.2541e-06		1.35944	3.7492e-06		1.25748	2.56757e-06		1.25748	-8.50085e-06		1.25748	-2.66534e-06
1.25857	-2.1901e-06		1.36059	2.46575e-06		1.25857	1.0429e-05		1.25857	-6.99714e-06		1.25857	-2.70453e-06
1.25967	-1.82133e-06		1.36174	9.76657e-07		1.25967	1.73728e-05		1.25967	-4.99315e-06		1.25967	-2.68835e-06
1.26076	-1.41253e-06		1.36288	-5.99962e-07		1.26076	2.27268e-05		1.26076	-2.43737e-06		1.26076	-2.69041e-06
1.26186	-1.04145e-06		1.36403	-2.13687e-06		1.26186	2.64632e-05		1.26186	2.51038e-07		1.26186	-2.3383e-06
1.26296	-5.21056e-07		1.36518	-3.50802e-06		1.26296	2.84357e-05		1.26296	2.76865e-06		1.26296	-1.55623e-06
1.26405	1.96559e-07		1.36632	-4.5992e-06		1.26405	2.82945e-05		1.26405	5.12321e-06		1.26405	-7.97678e-07
1.26515	8.78242e-07		1.36747	-5.31814e-06		1.26515	2.57799e-05		1.26515	7.16714e-06		1.26515	-3.5829e-07
1.26624	1.30627e-06		1.36862	-5.60273e-06		1.26624	2.13166e-05		1.26624	8.58875e-06		1.26624	2.00821e-07
1.26734	1.63005e-06		1.36976	-5.42677e-06		1.26734	1.55943e-05		1.26734	9.49828e-06		1.26734	1.1615e-06
1.26843	1.99157e-06		1.37091	-4.8023e-06		1.26843	8.74017e-06		1.26843	9.83941e-06		1.26843	2.13496e-06
1.26953	2.23399e-06		1.37205	-3.77879e-06		1.26953	9.74962e-07		1.26953	9.22899e-06		1.26953	2.61899e-06
1.27062	2.13312e-06		1.3732	-2.43902e-06		1.27062	-7.01127e-06		1.27062	7.65428e-06		1.27062	2.64657e-06
1.27172	1.90433e-06		1.37435	-8.92327e-07		1.27172	-1.43527e-05		1.27172	5.82988e-06		1.27172	2.71459e-06
1.27281	1.64396e-06		1.37549	7.34328e-07		1.27281	-2.04826e-05		1.27281	3.75865e-06		1.27281	2.81027e-06
1.27391	1.19077e-06		1.37664	2.30668e-06		1.27391	-2.50448e-05		1.27391	1.14095e-06		1.27391	2.58016e-06
1.275	5.4509e-07		1.37779	3.69409e-06		1.275	-2.78039e-05		1.275	-1.76883e-06		1.275	1.93474e-06
1.2761	1.46698e-09		1.37893	4.78023e-06		1.2761	-2.85943e-05		1.2761	-4.31055e-06		1.2761	1.21522e-06
1.27719	-4.38297e-07		1.38008	5.47278e-06		1.27719	-2.71849e-05		1.27719	-6.32307e-06		1.27719	5.39719e-07
1.27829	-1.00331e-06		1.38122	5.71137e-06		1.27829	-2.35199e-05		1.27829	-7.90382e-06		1.27829	-1.65823e-07
1.27938	-1.69364e-06		1.38237	5.4732e-06		1.27938	-1.81276e-05		1.27938	-9.10589e-06		1.27938	-8.58146e-07
1.28048	-2.11642e-06		1.38352	4.7757e-06		1.28048	-1.15468e-05		1.28048	-9.74385e-06		1.28048	-1.49282e-06
1.28157	-2.18064e-06		1.38466	3.67579e-06		1.28157	-4.24953e-06		1.28157	-9.61802e-06		1.28157	-2.1191e-06
1.28267	-2.14637e-06		1.38581	2.26553e-06		1.28267	3.46973e-06		1.28267	-8.61974e-06		1.28267	-2.5862e-06
1.28376	-2.11892e-06		1.38696	6.6437e-07		1.28376	1.11152e-05		1.28376	-6.9687e-06		1.28376	-2.69774e-06
1.28486	-1.85357e-06		1.3881	-9.91294e-07		1.28486	1.79885e-05		1.28486	-4.89643e-06		1.28486	-2.57285e-06
1.28596	-1.3115e-06		1.38925	-2.56039e-06		1.28596	2.33664e-05		1.28596	-2.39193e-06		1.28596	-2.4994e-06
1.28705	-7.12313e-07		1.3904	-3.90987e-06		1.28705	2.68726e-05		1.28705	5.03687e-07		1.28705	-2.35454e-06
1.28815	-1.26715e-07		1.39154	-4.92667e-06		1.28815	2.84317e-05		1.28815	3.44075e-06		1.28815	-1.8405e-06
1.28924	4.13594e-07		1.39269	-5.52756e-06		1.28924	2.80993e-05		1.28924	5.92282e-06		1.28924	-9.86258e-07
1.29034	8.71515e-07		1.39383	-5.66589e-06		1.29034	2.5496e-05		1.29034	7.65623e-06		1.29034	-1.94575e-07
1.29143	1.37352e-06		1.39498	-5.33483e-06		1.29143	2.08659e-05		1.29143	8.91521e-06		1.29143	4.46862e-07
1.29253	1.84769e-06		1.39613	-4.56674e-06		1.29253	1.46266e-05		1.29253	9.71382e-06		1.29253	1.16693e-06
1.29362	2.06693e-06		1.39727	-3.42927e-06		1.29362	7.43031e-06		1.29362	9.73928e-06		1.29362	1.94475e-06
1.29472	2.14953e-06		1.39842	-2.01865e-06		1.29472	-3.11252e-07		1.29472	8.74505e-06		1.29472	2.44709e-06
1.29581	2.23092e-06		1.39957	-4.51162e-07		1.29581	-8.10712e-06		1.29581	7.14874e-06		1.29581	2.71846e-06
1.29691	1.9646e-06		1.40071	1.14631e-06		1.29691	-1.51957e-05		1.29691	5.37916e-06		1.29691	2.94417e-06
1.298	1.35467e-06		1.40186	2.64601e-06		1.298	-2.11356e-05		1.298	3.35971e-06		1.298	2.88345e-06
1.2991	9.38188e-07		1.40301	3.92871e-06		1.2991	-2.57548e-05		1.2991	8.39923e-07		1.2991	2.33018e-06
1.30019	7.15991e-07		1.40415	4.89234e-06		1.30019	-2.82185e-05		1.30019	-1.94115e-06		1.30019	1.68629e-06
1.30129	8.78828e-08		1.4053	5.45945e-06		1.30129	-2.84069e-05		1.30129	-4.48229e-06		1.30129	1.17774e-06
1.30238	-7.79557e-07		1.40644	5.5833e-06		1.30238	-2.66784e-05		1.30238	-6.74623e-06		1.30238	4.9057e-07
1.30348	-1.31026e-06		1.40759	5.25186e-06		1.30348	-2.32709e-05		1.30348	-8.61743e-06		1.30348	-3.59209e-07
1.30457	-1.52893e-06		1.40874	4.48953e-06		1.30457	-1.77884e-05		1.30457	-9.51771e-06		1.30457	-9.59923e-07
1.30567	-1.92796e-06		1.40988	3.35613e-06		1.30567	-1.05844e-05		1.30567	-9.42778e-06		1.30567	-1.43697e-06
1.30676	-2.28928e-06		1.41103	1.94292e-06		1.30676	-2.83117e-06		1.30676	-8.98868e-06		1.30676	-2.09711e-06
1.30786	-2.14006e-06		1.41218	3.65675e-07		1.30786	4.92012e-06		1.30786	-8.27773e-06		1.30786	-2.69185e-06
1.30895	-1.67718e-06		1.41332	-1.24478e-06		1.30895	1.25122e-05		1.30895	-6.75508e-06		1.30895	-2.86711e-06
1.31005	-1.57469e-06		1.41447	-2.75379e-06		1.31005	1.91334e-05		1.31005	-4.20744e-06		1.31005	-2.70362e-06
1.31115	-1.57514e-06		1.41562	-4.03487e-06		1.31115	2.41499e-05		1.31115	-1.48088e-06		1.31115	-2.44948e-06
1.31224	-1.08091e-06		1.41676	-4.981e-06		1.31224	2.73833e-05		1.31224	9.58485e-07		1.31224	-2.04361e-06
1.31334	-2.19978e-07		1.41791	-5.51402e-06		1.31334	2.86532e-05		1.31334	3.22831e-06		1.31334	-1.46105e-06
1.31443	3.75741e-07		1.41905	-5.59121e-06		1.31443	2.75664e-05		1.31443	5.54078e-06		1.31443	-8.09104e-07
1.31553	7.2406e-07		1.4202	-5.20834e-06		1.31553	2.43886e-05		1.31553	7.59342e-06		1.31553	-1.42752e-07
1.31662	1.21624e-06		1.42135	-4.39922e-06		1.31662	1.95955e-05		1.31662	8.97036e-06		1.31662	5.57751e-07
1.31772	1.81023e-06		1.42249	-3.2319e-06		1.31772	1.34322e-05		1.31772	9.57418e-06		1.31772	1.27142e-06
1.31881	2.18684e-06		1.42364	-1.80237e-06		1.31881	6.31111e-06		1.31881	9.50849e-06		1.31881	1.9418e-06
1.31991	2.19546e-06		1.42479	-2.26351e-07		1.31991	-1.26961e-06		1.31991	8.73303e-06		1.31991	2.47949e-06
1.321	2.10281e-06		1.42593	1.36978e-06		1.321	-8.86326e-06		1.321	7.3416e-06		1.321	2.82635e-06
1.3221	2.04971e-06		1.42708	2.85834e-06		1.3221	-1.59708e-05		1.3221	5.41643e-06		1.3221	2.94908e-06
1.32319	1.8621e-06		1.42822	4.11961e-06		1.32319	-2.19186e-05		1.32319	3.04409e-06		1.32319	2.83471e-06
1.32429	1.25397e-06		1.42937	5.05054e-06		1.32429	-2.61042e-05		1.32429	2.75789e-07		1.32429	2.41606e-06
1.32538	4.54571e-07		1.43052	5.57262e-06		1.32538	-2.82362e-05		1.32538	-2.53152e-06		1.32538	1.72928e-06
1.32648	-1.37241e-07		1.43166	5.63858e-06		1.32648	-2.82464e-05		1.32648	-4.90739e-06		1.32648	1.00415e-06
1.32757	-5.96627e-07		1.43281	5.23721e-06		1.32757	-2.62047e-05		1.32757	-6.79892e-06		1.32757	3.46867e-07
1.32867	-1.15938e-06		1.43396	4.39581e-06		1.32867	-2.2367e-05		1.32867	-8.4211e-06		1.32867	-3.94865e-07
1.32976	-1.69107e-06		1.4351	3.17955e-06		1.32976	-1.66039e-05		1.32976	-9.51014e-06		1.32976	-1.27367e-06
1.33086	-1.98947e-06		1.43625	1.6874e-06		1.33086	-9.46917e-06		1.33086	-9.73372e-06		1.33086	-1.93862e-06
1.33195	-2.09953e-06		1.4374	4.44873e-08		1.33195	-1.69192e-06		1.33195	-9.17409e-06		1.33195	-2.28188e-06
1.33305	-2.10202e-06		1.43854	-1.60859e-06		1.33305	6.11058e-06		1.33305	-7.99803e-06		1.33305	-2.53602e-06
1.33415	-2.06548e-06		1.43969	-3.1286e-06		1.33415	1.344e-05		1.33415	-6.13181e-06		1.33415	-2.75164e-06
1.33524	-1.94373e-06		1.44083	-4.38319e-06		1.33524	1.96085e-05		1.33524	-3.78556e-06		1.33524	-2.69682e-06
1.33634	-1.50112e-06		1.44198	-5.26356e-06		1.33634	2.43297e-05		1.33634	-1.35622e-06		1.33634	-2.44234e-06
1.33743	-7.29126e-07		1.44313	-5.69479e-06		1.33743	2.74597e-05		1.33743	1.16707e-06		1.33743	-2.09179e-06
1.33853	-2.83869e-09		1.44427	-5.64251e-06		1.33853	2.8557e-05		1.33853	3.78657e-06		1.33853	-1.50691e-06
1.33962	4.33881e-07		1.44542	-5.11535e-06		1.33962	2.7036e-05		1.33962	6.04276e-06		1.33962	-7.17792e-07
1.34072	9.07533e-07		1.44657	-4.16307e-06		1.34072	2.3681e-05		1.34072	7.76446e-06		1.34072	-2.78161e-08
1.34181	1.54392e-06		1.44771	-2.87079e-06		1.34181	1.8899e-05		1.34181	9.10638e-06		1.34181	7.01372e-07
1.34291	2.06092e-06		1.44886	-1.35043e-06		1.34291	1.25927e-05		1.34291	9.83916e-06		1.34291	1.6223e-06
1.344	2.23938e-06		1.45001	2.69631e-07		1.344	5.08485e-06		1.344	9.50616e-06		1.344	2.37122e-06
1.3451	2.21021e-06		1.45115	1.85562e-06		1.3451	-2.69456e-06		1.3451	8.32711e-06		1.3451	2.67185e-06
1.34619	2.03507e-06		1.4523	3.27902e-06		1.34619	-1.01887e-05		1.34619	6.93504e-06		1.34619	2.79328e-06
1.34729	1.64813e-06		1.45344	4.42633e-06		1.34729	-1.70408e-05		1.34729	5.21811e-06		1.34729	2.73541e-06
1.34838	1.2272e-06		1.45459	5.20729e-06		1.34838	-2.26046e-05		1.34838	2.78133e-06		1.34838	2.4215e-06
1.34948	9.20007e-07		1.45574	5.56126e-06		1.34948	-2.62267e-05		1.34948	-1.98848e-07		1.34948	2.12597e-06
1.35057	4.25637e-07		1.45688	5.46164e-06		1.35057	-2.79713e-05		1.35057	-2.97156e-06		1.35057	1.83409e-06
1.35167	-2.85241e-07		1.45803	4.9178e-06		1.35167	-2.78577e-05		1.35167	-5.3294e-06		1.35167	1.12345e-06
1.35276	-8.26709e-07		1.45918	3.97463e-06		1.35276	-2.5774e-05		1.35276	-7.34018e-06		1.35276	9.59772e-08
1.35386	-1.12885e-06		1.46032	2.70924e-06		1.35386	-2.16526e-05		1.35386	-8.81262e-06		1.35386	-6.38002e-07
1.35495	-1.60746e-06		1.46147	1.22513e-06		1.35495	-1.54798e-05		1.35495	-9.45651e-06		1.35495	-9.7293e-07
1.35605	-2.12067e-06		1.46261	-3.56203e-07		1.35605	-8.12512e-06		1.35605	-9.4898e-06		1.35605	-1.52961e-06
1.35714	-2.17503e-06		1.46376	-1.90532e-06		1.35714	-3.76723e-07		1.35714	-8.91909e-06		1.35714	-2.37839e-06
1.35824	-1.80055e-06		1.46491	-3.2958e-06		1.35824	7.18983e-06		1.35824	-7.61431e-06		1.35824	-3.0294e-06
1.35934	-1.55814e-06		1.46605	-4.41491e-06		1.35934	1.41902e-05		1.35934	-5.61727e-06		1.35934	-3.07586e-06
1.36043	-1.5384e-06		1.4672	-5.17293e-06		1.36043	2.02876e-05		1.36043	-3.243e-06		1.36043	-2.7272e-06
1.36153	-1.29292e-06		1.46835	-5.51022e-06		1.36153	2.50895e-05		1.36153	-7.72309e-07		1.36153	-2.33238e-06
1.36262	-7.04261e-07		1.46949	-5.40139e-06		1.36262	2.80632e-05		1.36262	1.63831e-06		1.36262	-1.95415e-06
1.36372	-4.04419e-08		1.47064	-4.85662e-06		1.36372	2.87834e-05		1.36372	3.99014e-06		1.36372	-1.43876e-06
1.36481	4.79204e-07		1.47179	-3.92007e-06		1.36481	2.69105e-05		1.36481	6.20145e-06		1.36481	-6.04886e-07
1.36591	9.04036e-07		1.47293	-2.66596e-06		1.36591	2.3113e-05		1.36591	7.8922e-06		1.36591	3.68351e-07
1.367	1.32767e-06		1.47408	-1.1927e-06		1.367	1.77794e-05		1.367	8.80194e-06		1.367	1.15583e-06
1.3681	1.83757e-06		1.47522	3.84196e-07		1.3681	1.12646e-05		1.3681	9.09972e-06		1.3681	1.59743e-06
1.36919	2.3172e-06		1.47637	1.94019e-06		1.36919	3.90996e-06		1.36919	9.03441e-06		1.36919	1.92591e-06
1.37029	2.36543e-06		1.47752	3.3504e-06		1.37029	-3.90238e-06		1.37029	8.45083e-06		1.37029	2.4302e-06
1.37138	1.96219e-06		1.47866	4.49866e-06		1.37138	-1.15532e-05		1.37138	7.12579e-06		1.37138	2.84043e-06
1.37248	1.49996e-06		1.47981	5.28675e-06		1.37248	-1.82097e-05		1.37248	5.06824e-06		1.37248	2.8238e-06
1.37357	1.25764e-06		1.48096	5.6431e-06		1.37357	-2.32509e-05		1.37357	2.46824e-06		1.37357	2.49499e-06
1.37467	9.73974e-07		1.4821	5.53019e-06		1.37467	-2.65459e-05		1.37467	-4.08922e-07		1.37467	2.09898e-06
1.37576	3.03706e-07		1.48325	4.94973e-06		1.37576	-2.82912e-05		1.37576	-3.14948e-06		1.37576	1.57539e-06
1.37686	-4.95796e-07		1.4844	3.94449e-06		1.37686	-2.79508e-05		1.37686	-5.56216e-06		1.37686	9.36554e-07
1.37795	-9.92335e-07		1.48554	2.59625e-06		1.37795	-2.50478e-05		1.37795	-7.62808e-06		1.37795	3.01069e-07
1.37905	-1.22585e-06		1.48669	1.01959e-06		1.37905	-2.01484e-05		1.37905	-9.11452e-06		1.37905	-4.48278e-07
1.38014	-1.5628e-06		1.48783	-6.48263e-07		1.38014	-1.41081e-05		1.38014	-9.61643e-06		1.38014	-1.37373e-06
1.38124	-1.85091e-06		1.48898	-2.26043e-06		1.38124	-7.13284e-06		1.38124	-9.43759e-06		1.38124	-2.05316e-06
1.38233	-1.87077e-06		1.49013	-3.67488e-06		1.38233	7.05427e-07		1.38233	-8.79181e-06		1.38233	-2.34034e-06
1.38343	-1.86595e-06		1.49127	-4.76849e-06		1.38343	8.59052e-06		1.38343	-7.5402e-06		1.38343	-2.55478e-06
1.38453	-1.99378e-06		1.49242	-5.44892e-06		1.38453	1.55582e-05		1.38453	-5.56493e-06		1.38453	-2.82115e-06
1.38562	-1.77661e-06		1.49357	-5.66278e-06		1.38562	2.11706e-05		1.38562	-3.14739e-06		1.38562	-2.76126e-06
1.38672	-1.07341e-06		1.49471	-5.39937e-06		1.38672	2.53206e-05		1.38672	-5.48049e-07		1.38672	-2.34418e-06
1.38781	-3.29356e-07		1.49586	-4.68985e-06		1.38781	2.77642e-05		1.38781	2.07973e-06		1.38781	-1.89593e-06
1.38891	1.07759e-07		1.49701	-3.60235e-06		1.38891	2.82548e-05		1.38891	4.5269e-06		1.38891	-1.46246e-06
1.39	3.43235e-07		1.49815	-2.23408e-06		1.39	2.63565e-05		1.39	6.68686e-06		1.39	-6.87817e-07
1.3911	6.92338e-07		1.4993	-7.01525e-07		1.3911	2.24397e-05		1.3911	8.45824e-06		1.3911	3.44017e-07
1.39219	1.28293e-06		1.50044	8.69978e-07		1.39219	1.70127e-05		1.39219	9.46643e-06		1.39219	1.20624e-06
1.39329	1.95792e-06		1.50159	2.35621e-06		1.39329	1.03861e-05		1.39329	9.57192e-06		1.39329	1.78078e-06
1.39438	2.30071e-06		1.50274	3.6429e-06		1.39438	2.75971e-06		1.39438	9.04265e-06		1.39438	2.31101e-06
1.39548	2.08892e-06		1.50388	4.63312e-06		1.39548	-5.33071e-06		1.39548	7.91811e-06		1.39548	2.82128e-06
1.39657	1.83771e-06		1.50503	5.25306e-06		1.39657	-1.29276e-05		1.39657	6.16625e-06		1.39657	2.96438e-06
1.39767	1.88671e-06		1.50618	5.45647e-06		1.39767	-1.93171e-05		1.39767	3.99173e-06		1.39767	2.68742e-06
1.39876	1.8792e-06		1.50732	5.22754e-06		1.39876	-2.41356e-05		1.39876	1.60173e-06		1.39876	2.3365e-06
1.39986	1.19005e-06		1.50847	4.58233e-06		1.39986	-2.7187e-05		1.39986	-9.88462e-07		1.39986	2.05841e-06
1.40095	1.12164e-07		1.50961	3.56836e-06		1.40095	-2.83373e-05		1.40095	-3.54122e-06		1.40095	1.51604e-06
1.40205	-6.12091e-07		1.51076	2.2622e-06		1.40205	-2.7388e-05		1.40205	-5.77476e-06		1.40205	6.73808e-07
1.40314	-9.28225e-07		1.51191	7.64789e-07		1.40314	-2.42124e-05		1.40314	-7.59962e-06		1.40314	-1.33286e-07
1.40424	-1.24832e-06		1.51305	-8.05495e-07		1.40424	-1.91691e-05		1.40424	-8.88097e-06		1.40424	-7.69307e-07
1.40533	-1.76319e-06		1.5142	-2.32178e-06		1.40533	-1.27124e-05		1.40533	-9.40474e-06		1.40533	-1.44262e-06
1.40643	-2.2368e-06		1.51535	-3.65896e-06		1.40643	-5.40882e-06		1.40643	-9.34945e-06		1.40643	-2.1382e-06
1.40753	-2.41464e-06		1.51649	-4.7045e-06		1.40753	2.20119e-06		1.40753	-8.68799e-06		1.40753	-2.56217e-06
1.40862	-2.2026e-06		1.51764	-5.36848e-06		1.40862	9.57507e-06		1.40862	-7.19594e-06		1.40862	-2.64738e-06
1.40972	-1.78667e-06		1.51879	-5.59201e-06		1.40972	1.64169e-05		1.40972	-5.00953e-06		1.40972	-2.63613e-06
1.41081	-1.41261e-06		1.51993	-5.35288e-06		1.41081	2.21449e-05		1.41081	-2.58857e-06		1.41081	-2.57849e-06
1.41191	-1.0114e-06		1.52108	-4.66781e-06		1.41191	2.60882e-05		1.41191	-3.94745e-08		1.41191	-2.23366e-06
1.413	-4.90414e-07		1.52222	-3.59127e-06		1.413	2.79105e-05		1.413	2.62778e-06		1.413	-1.6568e-06
1.4141	1.32763e-07		1.52337	-2.21081e-06		1.4141	2.77945e-05		1.4141	5.03695e-06		1.4141	-1.11711e-06
1.41519	8.32466e-07		1.52452	-6.39732e-07		1.41519	2.57136e-05		1.41519	6.90069e-06		1.41519	-5.09019e-07
1.41629	1.41142e-06		1.52566	9.92282e-07		1.41629	2.15719e-05		1.41629	8.40869e-06		1.41629	4.17279e-07
1.41738	1.68523e-06		1.52681	2.54976e-06		1.41738	1.58074e-05		1.41738	9.46625e-06		1.41738	1.31314e-06
1.41848	1.83017e-06		1.52796	3.90244e-06		1.41848	8.84104e-06		1.41848	9.6158e-06		1.41848	1.8515e-06
1.41957	2.08805e-06		1.5291	4.93583e-06		1.41957	1.09534e-06		1.41957	8.83351e-06		1.41957	2.23551e-06
1.42067	2.26439e-06		1.53025	5.56076e-06		1.42067	-6.71232e-06		1.42067	7.58007e-06		1.42067	2.67896e-06
1.42176	2.04828e-06		1.5314	5.7211e-06		1.42176	-1.37934e-05		1.42176	5.98899e-06		1.42176	2.84998e-06
1.42286	1.51718e-06		1.53254	5.39914e-06		1.42286	-1.98634e-05		1.42286	3.8021e-06		1.42286	2.62642e-06
1.42395	9.67163e-07		1.53369	4.61811e-06		1.42395	-2.46551e-05		1.42395	1.18622e-06		1.42395	2.2988e-06
1.42505	6.20828e-07		1.53483	3.44134e-06		1.42505	-2.76449e-05		1.42505	-1.44123e-06		1.42505	1.9784e-06
1.42614	2.72176e-07		1.53598	1.96775e-06		1.42614	-2.80507e-05		1.42614	-4.02376e-06		1.42614	1.39305e-06
1.42724	-4.29563e-07		1.53713	3.23795e-07		1.42724	-2.64259e-05		1.42724	-6.44532e-06		1.42724	6.23697e-07
1.42833	-1.22461e-06		1.53827	-1.34764e-06		1.42833	-2.31688e-05		1.42833	-8.15908e-06		1.42833	-1.06494e-07
1.42943	-1.59296e-06		1.53942	-2.9004e-06		1.42943	-1.8318e-05		1.42943	-8.95436e-06		1.42943	-8.25429e-07
1.43052	-1.57857e-06		1.54057	-4.19896e-06		1.43052	-1.18382e-05		1.43052	-9.2099e-06		1.43052	-1.60802e-06
1.43162	-1.70617e-06		1.54171	-5.13139e-06		1.43162	-4.36617e-06		1.43162	-9.07389e-06		1.43162	-2.25541e-06
1.43272	-1.98445e-06		1.54286	-5.61993e-06		1.43272	3.19837e-06		1.43272	-8.27733e-06		1.43272	-2.62222e-06
1.43381	-2.12539e-06		1.544	-5.62781e-06		1.43381	1.05119e-05		1.43381	-6.79555e-06		1.43381	-2.76287e-06
1.43491	-1.98125e-06		1.54515	-5.16164e-06		1.43491	1.72118e-05		1.43491	-4.8392e-06		1.43491	-2.76812e-06
1.436	-1.57175e-06		1.5463	-4.26935e-06		1.436	2.24895e-05		1.436	-2.45165e-06		1.436	-2.58317e-06
1.4371	-1.09304e-06		1.54744	-3.03416e-06		1.4371	2.5947e-05		1.4371	2.27914e-07		1.4371	-2.06536e-06
1.43819	-6.26862e-07		1.54859	-1.5655e-06		1.43819	2.77162e-05		1.43819	2.87163e-06		1.43819	-1.30992e-06
1.43929	1.65157e-08		1.54974	1.16689e-08		1.43929	2.7585e-05		1.43929	5.28182e-06		1.43929	-6.04833e-07
1.44038	9.12015e-07		1.55088	1.56796e-06		1.44038	2.53153e-05		1.44038	7.35144e-06		1.44038	-5.35896e-08
1.44148	1.6593e-06		1.55203	2.97989e-06		1.44148	2.08974e-05		1.44148	8.76058e-06		1.44148	5.3254e-07
1.44257	1.97646e-06		1.55318	4.13866e-06		1.44257	1.49023e-05		1.44257	9.42683e-06		1.44257	1.21224e-06
1.44367	2.06243e-06		1.55432	4.95724e-06		1.44367	7.77354e-06		1.44367	9.51988e-06		1.44367	1.89911e-06
1.44476	2.10512e-06		1.55547	5.37559e-06		1.44476	1.86988e-07		1.44476	9.00769e-06		1.44476	2.48725e-06
1.44586	2.00755e-06		1.55661	5.36401e-06		1.44586	-7.37648e-06		1.44586	7.59887e-06		1.44586	2.77842e-06
1.44695	1.67988e-06		1.55776	4.92489e-06		1.44695	-1.46472e-05		1.44695	5.38812e-06		1.44695	2.66841e-06
1.44805	1.38744e-06		1.55891	4.09251e-06		1.44805	-2.08478e-05		1.44805	3.03887e-06		1.44805	2.45121e-06
1.44914	1.22671e-06		1.56005	2.9312e-06		1.44914	-2.51313e-05		1.44914	6.52908e-07		1.44914	2.20739e-06
1.45024	8.8295e-07		1.5612	1.53137e-06		1.45024	-2.74474e-05		1.45024	-1.82833e-06		1.45024	1.77301e-06
1.45133	5.67816e-08		1.56235	3.63032e-09		1.45133	-2.79545e-05		1.45133	-4.17699e-06		1.45133	1.10578e-06
1.45243	-8.23951e-07		1.56349	-1.52925e-06		1.45243	-2.63073e-05		1.45243	-6.27856e-06		1.45243	4.06067e-07
1.45352	-1.23392e-06		1.56464	-2.94196e-06		1.45352	-2.26441e-05		1.45352	-8.12419e-06		1.45352	-2.38299e-07
1.45462	-1.38986e-06		1.56579	-4.11726e-06		1.45462	-1.73836e-05		1.45462	-9.24412e-06		1.45462	-9.1541e-07
1.45572	-1.73359e-06		1.56693	-4.95635e-06		1.45572	-1.08818e-05		1.45572	-9.39841e-06		1.45572	-1.67619e-06
1.45681	-2.1305e-06		1.56808	-5.388e-06		1.45681	-3.38024e-06		1.45681	-9.07654e-06		1.45681	-2.33267e-06
1.45791	-2.15247e-06		1.56922	-5.37519e-06		1.45791	4.41965e-06		1.45791	-8.37814e-06		1.45791	-2.63459e-06
1.459	-1.88837e-06		1.57037	-4.91866e-06		1.459	1.17965e-05		1.459	-6.71008e-06		1.459	-2.69482e-06
1.4601	-1.59313e-06		1.57152	-4.05679e-06		1.4601	1.82877e-05		1.4601	-4.19771e-06		1.4601	-2.7144e-06
1.46119	-1.31947e-06		1.57266	-2.862e-06		1.46119	2.35151e-05		1.46119	-1.63643e-06		1.46119	-2.59697e-06
1.46229	-9.40803e-07		1.57381	-1.43411e-06		1.46229	2.68613e-05		1.46229	7.00127e-07		1.46229	-2.08932e-06
1.46338	-3.80936e-07		1.57496	1.08637e-07		1.46338	2.81256e-05		1.46338	3.09324e-06		1.46338	-1.39283e-06
1.46448	2.95705e-07		1.5761	1.63973e-06		1.46448	2.72463e-05		1.46448	5.46082e-06		1.46448	-7.50868e-07
1.46557	9.54641e-07		1.57725	3.03484e-06		1.46557	2.43276e-05		1.46557	7.54902e-06		1.46557	-9.82205e-08
1.46667	1.52217e-06		1.5784	4.18157e-06		1.46667	1.96356e-05		1.46667	9.12156e-06		1.46667	6.86176e-07
1.46776	1.90813e-06		1.57954	4.98798e-06		1.46776	1.33798e-05		1.46776	9.77324e-06		1.46776	1.44527e-06
1.46886	2.01791e-06		1.58069	5.38932e-06		1.46886	6.30358e-06		1.46886	9.53651e-06		1.46886	1.99909e-06
1.46995	1.92493e-06		1.58183	5.3528e-06		1.46995	-1.1387e-06		1.46995	8.56435e-06		1.46995	2.39658e-06
1.47105	1.8639e-06		1.58298	4.8801e-06		1.47105	-8.60452e-06		1.47105	7.06192e-06		1.47105	2.71068e-06
1.47214	1.85924e-06		1.58413	4.00753e-06		1.47214	-1.55965e-05		1.47214	5.26643e-06		1.47214	2.88095e-06
1.47324	1.5979e-06		1.58527	2.8037e-06		1.47324	-2.13299e-05		1.47324	3.13598e-06		1.47324	2.72484e-06
1.47433	1.04535e-06		1.58642	1.36473e-06		1.47433	-2.54317e-05		1.47433	4.40094e-07		1.47433	2.22723e-06
1.47543	4.52296e-07		1.58757	-1.92797e-07		1.47543	-2.76727e-05		1.47543	-2.53318e-06		1.47543	1.60893e-06
1.47652	-7.24218e-08		1.58871	-1.74089e-06		1.47652	-2.78629e-05		1.47652	-4.98419e-06		1.47652	1.10895e-06
1.47762	-6.27396e-07		1.58986	-3.15061e-06		1.47762	-2.57861e-05		1.47762	-6.61944e-06		1.47762	5.5784e-07
1.47871	-1.14411e-06		1.591	-4.30308e-06		1.47871	-2.16895e-05		1.47871	-8.02949e-06		1.47871	-3.15853e-07
1.47981	-1.50002e-06		1.59215	-5.10001e-06		1.47981	-1.6171e-05		1.47981	-9.26699e-06		1.47981	-1.17823e-06
1.48091	-1.78122e-06		1.5933	-5.4726e-06		1.48091	-9.54189e-06		1.48091	-9.6616e-06		1.48091	-1.69833e-06
1.482	-2.08147e-06		1.59444	-5.38811e-06		1.482	-2.14641e-06		1.482	-8.95759e-06		1.482	-2.06299e-06
1.4831	-2.27789e-06		1.59559	-4.85306e-06		1.4831	5.51275e-06		1.4831	-7.58703e-06		1.4831	-2.4786e-06
1.48419	-2.17304e-06		1.59674	-3.9128e-06		1.48419	1.27967e-05		1.48419	-5.93405e-06		1.48419	-2.71642e-06
1.48529	-1.72323e-06		1.59788	-2.64746e-06		1.48529	1.90763e-05		1.48529	-3.97758e-06		1.48529	-2.7482e-06
1.48638	-1.08857e-06		1.59903	-1.16462e-06		1.48638	2.37771e-05		1.48638	-1.67695e-06		1.48638	-2.67998e-06
1.48748	-5.47741e-07		1.60018	4.1038e-07		1.48748	2.67458e-05		1.48748	9.89546e-07		1.48748	-2.30553e-06
1.48857	-1.70598e-07		1.60132	1.94553e-06		1.48857	2.78625e-05		1.48857	3.77914e-06		1.48857	-1.47955e-06
1.48967	2.90857e-07		1.60247	3.31349e-06		1.48967	2.69384e-05		1.48967	5.98479e-06		1.48967	-6.68526e-07
1.49076	9.19542e-07		1.60361	4.40222e-06		1.49076	2.38324e-05		1.49076	7.39816e-06		1.49076	-1.34706e-08
1.49186	1.54392e-06		1.60476	5.12403e-06		1.49186	1.89134e-05		1.49186	8.42644e-06		1.49186	7.72023e-07
1.49295	1.89861e-06		1.60591	5.42226e-06		1.49295	1.26885e-05		1.49295	9.2059e-06		1.49295	1.64555e-06
1.49405	1.86502e-06		1.60705	5.27531e-06		1.49405	5.26089e-06		1.49405	9.19137e-06		1.49405	2.1788e-06
1.49514	1.83377e-06		1.6082	4.69773e-06		1.49514	-2.65044e-06		1.49514	8.3506e-06		1.49514	2.48679e-06
1.49624	2.00508e-06		1.60935	3.73859e-06		1.49624	-1.01096e-05		1.49624	6.98856e-06		1.49624	2.77134e-06
1.49733	1.98796e-06		1.61049	2.47733e-06		1.49733	-1.6609e-05		1.49733	5.19803e-06		1.49733	2.82848e-06
1.49843	1.4401e-06		1.61164	1.01737e-06		1.49843	-2.20737e-05		1.49843	2.93698e-06		1.49843	2.52873e-06
1.49952	8.00486e-07		1.61279	-5.22145e-07		1.49952	-2.58928e-05		1.49952	3.11358e-07		1.49952	2.16016e-06
1.50062	4.31227e-07		1.61393	-2.01592e-06		1.50062	-2.76398e-05		1.50062	-2.42597e-06		1.50062	1.76052e-06
1.50171	1.07104e-08		1.61508	-3.34261e-06		1.50171	-2.72521e-05		1.50171	-5.04846e-06		1.50171	1.07891e-06
1.50281	-6.49347e-07		1.61622	-4.39465e-06		1.50281	-2.49828e-05		1.50281	-7.19712e-06		1.50281	1.89679e-07
1.50391	-1.33236e-06		1.61737	-5.08702e-06		1.50391	-2.08982e-05		1.50391	-8.5841e-06		1.50391	-6.24936e-07
1.505	-1.82038e-06		1.61852	-5.36408e-06		1.505	-1.50966e-05		1.505	-9.24644e-06		1.505	-1.34349e-06
1.5061	-2.00829e-06		1.61966	-5.20409e-06		1.5061	-8.33471e-06		1.5061	-9.44815e-06		1.5061	-1.9991e-06
1.50719	-1.88185e-06		1.62081	-4.6209e-06		1.50719	-1.02593e-06		1.50719	-9.08922e-06		1.50719	-2.41912e-06
1.50829	-1.75672e-06		1.62196	-3.66253e-06		1.50829	6.53016e-06		1.50829	-7.92412e-06		1.50829	-2.564e-06
1.50938	-1.83422e-06		1.6231	-2.4071e-06		1.50938	1.37633e-05		1.50938	-5.88005e-06		1.50938	-2.59841e-06
1.51048	-1.65721e-06		1.62425	-9.56263e-07		1.51048	1.98451e-05		1.51048	-3.35112e-06		1.51048	-2.54333e-06
1.51157	-1.04312e-06		1.62539	5.73059e-07		1.51157	2.43848e-05		1.51157	-8.50278e-07		1.51157	-2.28601e-06
1.51267	-4.50992e-07		1.62654	2.05793e-06		1.51267	2.71314e-05		1.51267	1.53178e-06		1.51267	-1.84402e-06
1.51376	-1.49415e-07		1.62769	3.37897e-06		1.51376	2.7931e-05		1.51376	3.90016e-06		1.51376	-1.2963e-06
1.51486	2.35765e-07		1.62883	4.42954e-06		1.51486	2.66044e-05		1.51486	6.12905e-06		1.51486	-6.23979e-07
1.51595	9.22015e-07		1.62998	5.12392e-06		1.51595	2.31417e-05		1.51595	7.92393e-06		1.51595	1.81888e-07
1.51705	1.50012e-06		1.63113	5.40402e-06		1.51705	1.79044e-05		1.51705	9.19595e-06		1.51705	9.73871e-07
1.51814	1.75048e-06		1.63227	5.24409e-06		1.51814	1.13808e-05		1.51814	9.76586e-06		1.51814	1.57969e-06
1.51924	1.86794e-06		1.63342	4.65329e-06		1.51924	4.11336e-06		1.51924	9.37421e-06		1.51924	1.98756e-06
1.52033	1.98798e-06		1.63457	3.67562e-06		1.52033	-3.50327e-06		1.52033	8.09966e-06		1.52033	2.36437e-06
1.52143	1.97228e-06		1.63571	2.38734e-06		1.52143	-1.09273e-05		1.52143	6.48925e-06		1.52143	2.70738e-06
1.52252	1.7916e-06		1.63686	8.91716e-07		1.52252	-1.75195e-05		1.52252	4.62991e-06		1.52252	2.76364e-06
1.52362	1.49296e-06		1.638	-6.88691e-07		1.52362	-2.28302e-05		1.52362	2.22846e-06		1.52362	2.46509e-06
1.52471	1.01461e-06		1.63915	-2.22179e-06		1.52471	-2.65595e-05		1.52471	-5.99401e-07		1.52471	2.03028e-06
1.52581	2.80791e-07		1.6403	-3.57708e-06		1.52581	-2.80491e-05		1.52581	-3.14116e-06		1.52581	1.61023e-06
1.5269	-5.25549e-07		1.64144	-4.63718e-06		1.5269	-2.71581e-05		1.5269	-5.16914e-06		1.5269	1.0706e-06
1.528	-1.12332e-06		1.64259	-5.30877e-06		1.528	-2.43879e-05		1.528	-7.05083e-06		1.528	3.12568e-07
1.5291	-1.38198e-06		1.64374	-5.53166e-06		1.5291	-2.01002e-05		1.5291	-8.65557e-06		1.5291	-5.7411e-07
1.53019	-1.45672e-06		1.64488	-5.285e-06		1.53019	-1.43447e-05		1.53019	-9.40922e-06		1.53019	-1.37995e-06
1.53129	-1.66758e-06		1.64603	-4.58983e-06		1.53129	-7.27657e-06		1.53129	-9.20721e-06		1.53129	-1.8984e-06
1.53238	-1.993e-06		1.64718	-3.50726e-06		1.53238	3.22868e-07		1.53238	-8.59955e-06		1.53238	-2.19271e-06
1.53348	-2.10557e-06		1.64832	-2.13272e-06		1.53348	7.85552e-06		1.53348	-7.53736e-06		1.53348	-2.42975e-06
1.53457	-1.85387e-06		1.64947	-5.86615e-07		1.53457	1.47825e-05		1.53457	-5.75829e-06		1.53457	-2.65522e-06
1.53567	-1.43534e-06		1.65061	9.973e-07		1.53567	2.05145e-05		1.53567	-3.44287e-06		1.53567	-2.78525e-06
1.53676	-1.09548e-06		1.65176	2.48455e-06		1.53676	2.46074e-05		1.53676	-9.12555e-07		1.53676	-2.6367e-06
1.53786	-6.98001e-07		1.65291	3.75212e-06		1.53786	2.71021e-05		1.53786	1.75568e-06		1.53786	-2.08577e-06
1.53895	-6.10767e-08		1.65405	4.69891e-06		1.53895	2.76475e-05		1.53895	4.35766e-06		1.53895	-1.23414e-06
1.54005	6.59761e-07		1.6552	5.25325e-06		1.54005	2.59962e-05		1.54005	6.49665e-06		1.54005	-3.99722e-07
1.54114	1.1951e-06		1.65635	5.37726e-06		1.54114	2.24288e-05		1.54114	8.02603e-06		1.54114	2.77712e-07
1.54224	1.62047e-06		1.65749	5.06788e-06		1.54224	1.71695e-05		1.54224	9.02316e-06		1.54224	9.84326e-07
1.54333	2.09221e-06		1.65864	4.35526e-06		1.54333	1.05933e-05		1.54333	9.47302e-06		1.54333	1.66965e-06
1.54443	2.36615e-06		1.65979	3.29902e-06		1.54443	3.08297e-06		1.54443	9.1319e-06		1.54443	2.08612e-06
1.54552	2.26264e-06		1.66093	1.98306e-06		1.54552	-4.69553e-06		1.54552	7.99809e-06		1.54552	2.29707e-06
1.54662	1.956e-06		1.66208	5.0943e-07		1.54662	-1.20788e-05		1.54662	6.36072e-06		1.54662	2.52769e-06
1.54771	1.57899e-06		1.66322	-1.00841e-06		1.54771	-1.83161e-05		1.54771	4.38912e-06		1.54771	2.64887e-06
1.54881	1.10924e-06		1.66437	-2.45279e-06		1.54881	-2.31077e-05		1.54881	2.10952e-06		1.54881	2.48005e-06
1.5499	6.20993e-07		1.66552	-3.70947e-06		1.5499	-2.62583e-05		1.5499	-3.97253e-07		1.5499	2.15709e-06
1.551	1.36117e-07		1.66666	-4.67567e-06		1.551	-2.75767e-05		1.551	-3.00446e-06		1.551	1.75148e-06
1.55209	-4.35995e-07		1.66781	-5.26828e-06		1.55209	-2.6889e-05		1.55209	-5.62927e-06		1.55209	1.07186e-06
1.55319	-1.04701e-06		1.66896	-5.43165e-06		1.55319	-2.39494e-05		1.55319	-7.77209e-06		1.55319	1.33419e-07
1.55429	-1.54171e-06		1.6701	-5.14402e-06		1.55429	-1.92749e-05		1.55429	-8.93903e-06		1.55429	-6.15977e-07
1.55538	-1.86847e-06		1.67125	-4.42156e-06		1.55538	-1.32006e-05		1.55538	-9.29237e-06		1.55538	-1.15223e-06
1.55648	-2.03001e-06		1.67239	-3.31908e-06		1.55648	-6.20047e-06		1.55648	-9.29444e-06		1.55648	-1.77299e-06
1.55757	-2.09362e-06		1.67354	-1.92687e-06		1.55757	1.28218e-06		1.55757	-8.80438e-06		1.55757	-2.43168e-06
1.55867	-2.0781e-06		1.67469	-3.63488e-07		1.55867	8.78003e-06		1.55867	-7.2438e-06		1.55867	-2.70839e-06
1.55976	-1.84085e-06		1.67583	1.23495e-06		1.55976	1.55829e-05		1.55976	-5.07348e-06		1.55976	-2.695e-06
1.56086	-1.3384e-06		1.67698	2.7279e-06		1.56086	2.10568e-05		1.56086	-2.82742e-06		1.56086	-2.58685e-06
1.56195	-7.56109e-07		1.67813	3.98438e-06		1.56195	2.50313e-05		1.56195	-4.40683e-07		1.56195	-2.31971e-06
1.56305	-2.68607e-07		1.67927	4.89594e-06		1.56305	2.73991e-05		1.56305	2.19016e-06		1.56305	-1.87815e-06
1.56414	1.36059e-07		1.68042	5.38687e-06		1.56414	2.74425e-05		1.56414	4.46501e-06		1.56414	-1.38465e-06
1.56524	5.9009e-07		1.68157	5.42063e-06		1.56524	2.52686e-05		1.56524	6.22344e-06		1.56524	-6.73352e-07
1.56633	1.14485e-06		1.68271	5.00173e-06		1.56633	2.13164e-05		1.56633	7.92658e-06		1.56633	3.07006e-07
1.56743	1.66862e-06		1.68386	4.17351e-06		1.56743	1.60059e-05		1.56743	9.4824e-06		1.56743	1.13801e-06
1.56852	1.9337e-06		1.685	3.01223e-06		1.56852	9.45772e-06		1.56852	1.00505e-05		1.56852	1.58461e-06
1.56962	1.93155e-06		1.68615	1.61875e-06		1.56962	1.94735e-06		1.56962	9.21794e-06		1.56962	2.01005e-06
1.57071	1.91506e-06		1.6873	1.08901e-07		1.57071	-5.66477e-06		1.57071	7.8285e-06		1.57071	2.48424e-06
1.57181	1.89225e-06		1.68844	-1.39628e-06		1.57181	-1.27712e-05		1.57181	6.248e-06		1.57181	2.68772e-06
1.5729	1.71433e-06		1.68959	-2.77953e-06		1.5729	-1.8928e-05		1.5729	4.26296e-06		1.5729	2.60485e-06
1.574	1.32741e-06		1.69074	-3.93517e-06		1.574	-2.3729e-05		1.574	1.6945e-06		1.574	2.42149e-06
1.57509	7.67991e-07		1.69188	-4.77557e-06		1.57509	-2.66591e-05		1.57509	-1.14739e-06		1.57509	2.10814e-06
1.57619	1.38146e-07		1.69303	-5.23645e-06		1.57619	-2.77126e-05		1.57619	-3.8045e-06		1.57619	1.66414e-06
1.57729	-4.21168e-07		1.69418	-5.281e-06		1.57729	-2.67024e-05		1.57729	-6.08731e-06		1.57729	1.09763e-06
1.57838	-8.68003e-07		1.69532	-4.90284e-06		1.57838	-2.35737e-05		1.57838	-7.84095e-06		1.57838	2.80506e-07
1.57948	-1.3471e-06		1.69647	-4.12739e-06		1.57948	-1.85958e-05		1.57948	-8.94088e-06		1.57948	-7.46134e-07
1.58057	-1.84389e-06		1.69761	-3.01139e-06		1.58057	-1.21358e-05		1.58057	-9.43122e-06		1.58057	-1.57041e-06
1.58167	-2.0721e-06		1.69876	-1.64009e-06		1.58167	-4.82656e-06		1.58167	-9.4205e-06		1.58167	-2.06058e-06
1.58276	-2.02809e-06		1.69991	-1.2195e-07		1.58276	2.71893e-06		1.58276	-8.6658e-06		1.58276	-2.41464e-06
1.58386	-1.99256e-06		1.70105	1.41926e-06		1.58386	9.88757e-06		1.58386	-7.02349e-06		1.58386	-2.75e-06
1.58495	-1.9485e-06		1.7022	2.85456e-06		1.58495	1.63996e-05		1.58495	-4.80552e-06		1.58495	-2.94363e-06
1.58605	-1.47592e-06		1.70335	4.06115e-06		1.58605	2.19158e-05		1.58605	-2.49906e-06		1.58605	-2.74031e-06
1.58714	-7.35931e-07		1.70449	4.93384e-06		1.58714	2.5874e-05		1.58714	-6.646e-08		1.58714	-2.14885e-06
1.58824	-2.0795e-07		1.70564	5.39524e-06		1.58824	2.76237e-05		1.58824	2.62263e-06		1.58824	-1.43214e-06
1.58933	7.29353e-08		1.70678	5.40335e-06		1.58933	2.71261e-05		1.58933	5.1572e-06		1.58933	-8.54741e-07
1.59043	4.94973e-07		1.70793	4.95583e-06		1.59043	2.47536e-05		1.59043	6.99627e-06		1.59043	-2.99804e-07
1.59152	1.13391e-06		1.70908	4.09037e-06		1.59152	2.06263e-05		1.59152	8.29579e-06		1.59152	5.24341e-07
1.59262	1.64301e-06		1.71022	2.88113e-06		1.59262	1.5077e-05		1.59262	9.38838e-06		1.59262	1.39086e-06
1.59371	1.89349e-06		1.71137	1.43178e-06		1.59371	8.33679e-06		1.59371	9.72945e-06		1.59371	1.9488e-06
1.59481	1.9547e-06		1.71252	-1.34139e-07		1.59481	8.0044e-07		1.59481	8.87465e-06		1.59481	2.15398e-06
1.5959	1.97881e-06		1.71366	-1.68418e-06		1.5959	-6.91442e-06		1.5959	7.28984e-06		1.5959	2.22271e-06
1.597	2.0316e-06		1.71481	-3.08849e-06		1.597	-1.38968e-05		1.597	5.64657e-06		1.597	2.3552e-06
1.59809	1.82054e-06		1.71596	-4.23067e-06		1.59809	-1.96966e-05		1.59809	3.81124e-06		1.59809	2.46854e-06
1.59919	1.15863e-06		1.7171	-5.01719e-06		1.59919	-2.41016e-05		1.59919	1.38466e-06		1.59919	2.32609e-06
1.60028	4.21138e-07		1.71825	-5.38487e-06		1.60028	-2.68126e-05		1.60028	-1.62936e-06		1.60028	1.86897e-06
1.60138	3.16555e-08		1.71939	-5.30561e-06		1.60138	-2.75565e-05		1.60138	-4.64138e-06		1.60138	1.28289e-06
1.60248	-2.62139e-07		1.72054	-4.7884e-06		1.60248	-2.61091e-05		1.60248	-6.63625e-06		1.60248	6.39564e-07
1.60357	-8.05259e-07		1.72169	-3.87833e-06		1.60357	-2.27746e-05		1.60357	-7.67227e-06		1.60357	-9.95398e-08
1.60467	-1.40356e-06		1.72283	-2.65261e-06		1.60467	-1.76165e-05		1.60467	-8.50089e-06		1.60467	-8.07506e-07
1.60576	-1.85227e-06		1.72398	-1.21407e-06		1.60576	-1.107e-05		1.60576	-9.32252e-06		1.60576	-1.40056e-06
1.60686	-2.17855e-06		1.72513	3.17547e-07		1.60686	-3.87595e-06		1.60686	-9.43737e-06		1.60686	-1.99685e-06
1.60795	-2.27119e-06		1.72627	1.81578e-06		1.60795	3.43909e-06		1.60795	-8.27705e-06		1.60795	-2.5421e-06
1.60905	-2.06396e-06		1.72742	3.1581e-06		1.60905	1.05816e-05		1.60905	-6.45867e-06		1.60905	-2.78379e-06
1.61014	-1.73206e-06		1.72857	4.23607e-06		1.61014	1.71524e-05		1.61014	-4.31729e-06		1.61014	-2.70061e-06
1.61124	-1.4133e-06		1.72971	4.96413e-06		1.61124	2.25861e-05		1.61124	-1.92433e-06		1.61124	-2.39934e-06
1.61233	-1.02144e-06		1.73086	5.28607e-06		1.61233	2.62593e-05		1.61233	5.53159e-07		1.61233	-1.93908e-06
1.61343	-4.3794e-07		1.732	5.17894e-06		1.61343	2.74658e-05		1.61343	2.97118e-06		1.61343	-1.45429e-06
1.61452	2.78411e-07		1.73315	4.65419e-06		1.61452	2.66853e-05		1.61452	5.31927e-06		1.61452	-9.98176e-07
1.61562	9.99109e-07		1.7343	3.75602e-06		1.61562	2.41999e-05		1.61562	7.26486e-06		1.61562	-3.6359e-07
1.61671	1.52129e-06		1.73544	2.5574e-06		1.61671	2.00159e-05		1.61671	8.43759e-06		1.61671	5.24657e-07
1.61781	1.80163e-06		1.73659	1.15407e-06		1.61781	1.41579e-05		1.61781	8.945e-06		1.61781	1.3663e-06
1.6189	2.03519e-06		1.73774	-3.42777e-07		1.6189	7.01011e-06		1.6189	8.98503e-06		1.6189	1.84652e-06
1.62	2.18013e-06		1.73888	-1.81473e-06		1.62	-5.82421e-07		1.62	8.42278e-06		1.62	2.14224e-06
1.62109	2.0016e-06		1.74003	-3.14483e-06		1.62109	-8.05638e-06		1.62109	7.18944e-06		1.62109	2.41903e-06
1.62219	1.62205e-06		1.74118	-4.22622e-06		1.62219	-1.4857e-05		1.62219	5.49629e-06		1.62219	2.61402e-06
1.62328	1.36249e-06		1.74232	-4.97043e-06		1.62328	-2.05031e-05		1.62328	3.35999e-06		1.62328	2.62239e-06
1.62438	1.10383e-06		1.74347	-5.31454e-06		1.62438	-2.45579e-05		1.62438	6.70949e-07		1.62438	2.43434e-06
1.62548	5.32258e-07		1.74461	-5.2267e-06		1.62548	-2.68889e-05		1.62548	-2.01984e-06		1.62548	2.0538e-06
1.62657	-1.3224e-07		1.74576	-4.70951e-06		1.62657	-2.72242e-05		1.62657	-4.22806e-06		1.62657	1.42733e-06
1.62767	-5.71547e-07		1.74691	-3.80071e-06		1.62767	-2.54147e-05		1.62767	-6.05905e-06		1.62767	6.07703e-07
1.62876	-9.19007e-07		1.74805	-2.57116e-06		1.62876	-2.16417e-05		1.62876	-7.78808e-06		1.62876	-2.60659e-07
1.62986	-1.44589e-06		1.7492	-1.1198e-06		1.62986	-1.63012e-05		1.62986	-9.19932e-06		1.62986	-1.03624e-06
1.63095	-1.93073e-06		1.75035	4.34092e-07		1.63095	-9.97086e-06		1.63095	-9.75048e-06		1.63095	-1.62746e-06
1.63205	-2.15879e-06		1.75149	1.96079e-06		1.63205	-2.80699e-06		1.63205	-9.19224e-06		1.63205	-2.06929e-06
1.63314	-2.17366e-06		1.75264	3.33134e-06		1.63314	4.80371e-06		1.63314	-7.77826e-06		1.63314	-2.49456e-06
1.63424	-1.98603e-06		1.75378	4.42889e-06		1.63424	1.19925e-05		1.63424	-6.02872e-06		1.63424	-2.86115e-06
1.63533	-1.59838e-06		1.75493	5.1591e-06		1.63533	1.79469e-05		1.63533	-4.15874e-06		1.63533	-2.85517e-06
1.63643	-1.24856e-06		1.75608	5.45862e-06		1.63643	2.26412e-05		1.63643	-1.91833e-06		1.63643	-2.45716e-06
1.63752	-8.89317e-07		1.75722	5.30092e-06		1.63752	2.58948e-05		1.63752	7.49698e-07		1.63752	-1.94917e-06
1.63862	-2.07167e-07		1.75837	4.69879e-06		1.63862	2.71924e-05		1.63862	3.44542e-06		1.63862	-1.44143e-06
1.63971	6.832e-07		1.75952	3.70319e-06		1.63971	2.64131e-05		1.63971	5.71847e-06		1.63971	-8.62163e-07
1.64081	1.19795e-06		1.76066	2.39854e-06		1.64081	2.36366e-05		1.64081	7.47793e-06		1.64081	-1.83633e-07
1.6419	1.32296e-06		1.76181	8.95068e-07		1.6419	1.90017e-05		1.6419	8.76443e-06		1.6419	5.40211e-07
1.643	1.53633e-06		1.76296	-6.80951e-07		1.643	1.29393e-05		1.643	9.35315e-06		1.643	1.28426e-06
1.64409	1.88875e-06		1.7641	-2.19807e-06		1.64409	6.00715e-06		1.64409	9.08775e-06		1.64409	2.00514e-06
1.64519	2.13954e-06		1.76525	-3.53071e-06		1.64519	-1.38805e-06		1.64519	8.17508e-06		1.64519	2.59961e-06
1.64628	2.13051e-06		1.76639	-4.56944e-06		1.64628	-8.81462e-06		1.64628	6.8685e-06		1.64628	2.89224e-06
1.64738	1.78e-06		1.76754	-5.22964e-06		1.64738	-1.54745e-05		1.64738	5.17749e-06		1.64738	2.81483e-06
1.64847	1.21747e-06		1.76869	-5.458e-06		1.64847	-2.09641e-05		1.64847	3.00825e-06		1.64847	2.54881e-06
1.64957	7.65494e-07		1.76983	-5.23638e-06		1.64957	-2.50416e-05		1.64957	4.22438e-07		1.64957	2.22672e-06
1.65067	4.65004e-07		1.77098	-4.5829e-06		1.65067	-2.72936e-05		1.65067	-2.27508e-06		1.65067	1.75049e-06
1.65176	1.08903e-08		1.77213	-3.55041e-06		1.65176	-2.72642e-05		1.65176	-4.73547e-06		1.65176	1.01283e-06
1.65286	-5.45296e-07		1.77327	-2.2225e-06		1.65286	-2.50341e-05		1.65286	-6.78237e-06		1.65286	2.28665e-07
1.65395	-9.65399e-07		1.77442	-7.073e-07		1.65395	-2.10957e-05		1.65395	-8.30644e-06		1.65395	-4.21297e-07
1.65505	-1.40413e-06		1.77557	8.70736e-07		1.65505	-1.55764e-05		1.65505	-9.13543e-06		1.65505	-1.03963e-06
1.65614	-1.91642e-06		1.77671	2.38053e-06		1.65614	-8.83926e-06		1.65614	-9.29507e-06		1.65614	-1.67837e-06
1.65724	-2.14407e-06		1.77786	3.6951e-06		1.65724	-1.5549e-06		1.65724	-8.85275e-06		1.65724	-2.18194e-06
1.65833	-2.01266e-06		1.779	4.70234e-06		1.65833	5.77529e-06		1.65833	-7.59551e-06		1.65833	-2.47617e-06
1.65943	-1.93937e-06		1.78015	5.3152e-06		1.65943	1.28772e-05		1.65943	-5.71543e-06		1.65943	-2.66083e-06
1.66052	-1.85767e-06		1.7813	5.47994e-06		1.66052	1.91542e-05		1.66052	-3.69265e-06		1.66052	-2.65406e-06
1.66162	-1.40293e-06		1.78244	5.18167e-06		1.66162	2.38244e-05		1.66162	-1.60969e-06		1.66162	-2.36757e-06
1.66271	-6.08075e-07		1.78359	4.44627e-06		1.66271	2.65668e-05		1.66271	9.26128e-07		1.66271	-1.94519e-06
1.66381	8.6293e-08		1.78474	3.3384e-06		1.66381	2.72097e-05		1.66381	3.70169e-06		1.66381	-1.51946e-06
1.6649	5.37601e-07		1.78588	1.9554e-06		1.6649	2.59659e-05		1.6649	5.89395e-06		1.6649	-9.17573e-07
1.666	9.29927e-07		1.78703	4.1795e-07		1.666	2.28272e-05		1.666	7.45099e-06		1.666	-5.08973e-08
1.66709	1.43024e-06		1.78817	-1.14157e-06		1.66709	1.80078e-05		1.66709	8.69199e-06		1.66709	8.52198e-07
1.66819	1.95922e-06		1.78932	-2.59158e-06		1.66819	1.18675e-05		1.66819	9.43926e-06		1.66819	1.54255e-06
1.66928	2.14615e-06		1.79047	-3.81305e-06		1.66928	4.74309e-06		1.66928	9.23977e-06		1.66928	2.03661e-06
1.67038	1.93454e-06		1.79161	-4.70941e-06		1.67038	-2.7541e-06		1.67038	8.37057e-06		1.67038	2.4644e-06
1.67147	1.6858e-06		1.79276	-5.21348e-06		1.67147	-1.01082e-05		1.67147	6.97073e-06		1.67147	2.73807e-06
1.67257	1.64161e-06		1.79391	-5.29139e-06		1.67257	-1.67481e-05		1.67257	4.93062e-06		1.67257	2.72059e-06
1.67367	1.53604e-06		1.79505	-4.94337e-06		1.67367	-2.20722e-05		1.67367	2.3942e-06		1.67367	2.42477e-06
1.67476	9.61511e-07		1.7962	-4.20202e-06		1.67476	-2.54925e-05		1.67476	-2.45116e-07		1.67476	2.00615e-06
1.67586	1.54714e-07		1.79735	-3.12866e-06		1.67586	-2.7055e-05		1.67586	-2.76684e-06		1.67586	1.56113e-06
1.67695	-4.507e-07		1.79849	-1.80835e-06		1.67695	-2.67821e-05		1.67695	-5.06082e-06		1.67695	1.02744e-06
1.67805	-7.73196e-07		1.79964	-3.4391e-07		1.67805	-2.45745e-05		1.67805	-7.01374e-06		1.67805	3.75295e-07
1.67914	-1.07054e-06		1.80078	1.15081e-06		1.67914	-2.04697e-05		1.67914	-8.56852e-06		1.67914	-3.51216e-07
1.68024	-1.56738e-06		1.80193	2.55837e-06		1.68024	-1.46318e-05		1.68024	-9.46592e-06		1.68024	-1.12904e-06
1.68133	-2.03612e-06		1.80308	3.76581e-06		1.68133	-7.59924e-06		1.68133	-9.43013e-06		1.68133	-1.85549e-06
1.68243	-2.13211e-06		1.80422	4.67326e-06		1.68243	-1.3007e-07		1.68243	-8.69526e-06		1.68243	-2.33981e-06
1.68352	-1.88403e-06		1.80537	5.20245e-06		1.68352	7.14041e-06		1.68352	-7.55226e-06		1.68352	-2.55869e-06
1.68462	-1.60659e-06		1.80652	5.30442e-06		1.68462	1.39266e-05		1.68462	-5.85672e-06		1.68462	-2.66441e-06
1.68571	-1.45353e-06		1.80766	4.96533e-06		1.68571	1.99336e-05		1.68571	-3.38581e-06		1.68571	-2.69161e-06
1.68681	-1.20533e-06		1.80881	4.20929e-06		1.68681	2.43754e-05		1.68681	-5.87171e-07		1.68681	-2.48798e-06
1.6879	-6.91269e-07		1.80996	3.09752e-06		1.6879	2.67081e-05		1.6879	1.99005e-06		1.6879	-1.99422e-06
1.689	2.54605e-09		1.8111	1.72356e-06		1.689	2.69531e-05		1.689	4.22958e-06		1.689	-1.2453e-06
1.69009	6.956e-07		1.81225	2.04831e-07		1.69009	2.54891e-05		1.69009	6.1071e-06		1.69009	-3.81234e-07
1.69119	1.31304e-06		1.81339	-1.32837e-06		1.69119	2.2371e-05		1.69119	7.61761e-06		1.69119	3.74068e-07
1.69228	1.76448e-06		1.81454	-2.74525e-06		1.69228	1.72979e-05		1.69228	8.77908e-06		1.69228	9.27913e-07
1.69338	1.86762e-06		1.81569	-3.92677e-06		1.69338	1.07435e-05		1.69338	9.35188e-06		1.69338	1.48393e-06
1.69447	1.69728e-06		1.81683	-4.77611e-06		1.69447	3.35274e-06		1.69447	8.99549e-06		1.69447	2.14406e-06
1.69557	1.67193e-06		1.81798	-5.22651e-06		1.69557	-4.21688e-06		1.69557	7.88532e-06		1.69557	2.67776e-06
1.69666	1.92293e-06		1.81913	-5.24563e-06		1.69666	-1.1382e-05		1.69666	6.45792e-06		1.69666	2.76355e-06
1.69776	1.88912e-06		1.82027	-4.83673e-06		1.69776	-1.75118e-05		1.69776	4.64631e-06		1.69776	2.45846e-06
1.69886	1.32974e-06		1.82142	-4.03684e-06		1.69886	-2.24443e-05		1.69886	2.29747e-06		1.69886	2.20399e-06
1.69995	6.95343e-07		1.82257	-2.9128e-06		1.69995	-2.58623e-05		1.69995	-3.49322e-07		1.69995	2.02269e-06
1.70105	3.285e-07		1.82371	-1.55556e-06		1.70105	-2.72302e-05		1.70105	-2.92806e-06		1.70105	1.66494e-06
1.70214	-3.34463e-08		1.82486	-7.3318e-08		1.70214	-2.63539e-05		1.70214	-5.24094e-06		1.70214	1.02106e-06
1.70324	-7.84674e-07		1.826	1.41613e-06		1.70324	-2.35347e-05		1.70324	-7.11198e-06		1.70324	2.00405e-07
1.70433	-1.58863e-06		1.82715	2.79371e-06		1.70433	-1.92653e-05		1.70433	-8.44958e-06		1.70433	-6.00297e-07
1.70543	-1.96486e-06		1.8283	3.94775e-06		1.70543	-1.34897e-05		1.70543	-9.21274e-06		1.70543	-1.27997e-06
1.70652	-1.94698e-06		1.82944	4.78263e-06		1.70652	-6.49424e-06		1.70652	-9.35899e-06		1.70652	-1.84617e-06
1.70762	-1.92089e-06		1.83059	5.22705e-06		1.70762	9.49008e-07		1.70762	-8.86319e-06		1.70762	-2.31861e-06
1.70871	-1.98235e-06		1.83174	5.24084e-06		1.70871	8.22625e-06		1.70871	-7.62913e-06		1.70871	-2.5896e-06
1.70981	-1.82972e-06		1.83288	4.81955e-06		1.70981	1.49284e-05		1.70981	-5.6515e-06		1.70981	-2.60949e-06
1.7109	-1.41652e-06		1.83403	3.99598e-06		1.7109	2.05089e-05		1.7109	-3.21008e-06		1.7109	-2.48629e-06
1.712	-9.22043e-07		1.83517	2.83804e-06		1.712	2.45309e-05		1.712	-6.15955e-07		1.712	-2.23852e-06
1.71309	-4.07779e-07		1.83632	1.443e-06		1.71309	2.67601e-05		1.71309	2.02498e-06		1.71309	-1.77918e-06
1.71419	1.51056e-07		1.83747	-7.13689e-08		1.71419	2.68723e-05		1.71419	4.59506e-06		1.71419	-1.12776e-06
1.71528	6.43843e-07		1.83861	-1.57757e-06		1.71528	2.48213e-05		1.71528	6.68158e-06		1.71528	-4.76947e-07
1.71638	1.00531e-06		1.83976	-2.94989e-06		1.71638	2.1179e-05		1.71638	8.14255e-06		1.71638	1.14607e-07
1.71747	1.29867e-06		1.84091	-4.07535e-06		1.71747	1.60505e-05		1.71747	9.08455e-06		1.71747	7.66118e-07
1.71857	1.58404e-06		1.84205	-4.86287e-06		1.71857	9.48435e-06		1.71857	9.44737e-06		1.71857	1.51984e-06
1.71966	1.88845e-06		1.8432	-5.25006e-06		1.71966	2.12498e-06		1.71966	9.02301e-06		1.71966	2.2003e-06
1.72076	2.12855e-06		1.84435	-5.20732e-06		1.72076	-5.06081e-06		1.72076	7.78506e-06		1.72076	2.55244e-06
1.72185	2.04403e-06		1.84549	-4.73919e-06		1.72185	-1.18215e-05		1.72185	6.07244e-06		1.72185	2.63939e-06
1.72295	1.57521e-06		1.84664	-3.88345e-06		1.72295	-1.80716e-05		1.72295	3.9728e-06		1.72295	2.60349e-06
1.72405	1.05763e-06		1.84778	-2.70809e-06		1.72405	-2.31767e-05		1.72405	1.56662e-06		1.72405	2.47031e-06
1.72514	7.33114e-07		1.84893	-1.30659e-06		1.72514	-2.63225e-05		1.72514	-9.54251e-07		1.72514	2.10872e-06
1.72624	3.40652e-07		1.85008	2.08552e-07		1.72624	-2.70718e-05		1.72624	-3.39571e-06		1.72624	1.39682e-06
1.72733	-2.87241e-07		1.85122	1.71385e-06		1.72733	-2.59462e-05		1.72733	-5.65565e-06		1.72733	5.73061e-07
1.72843	-8.96706e-07		1.85237	3.0842e-06		1.72843	-2.31183e-05		1.72843	-7.52708e-06		1.72843	-1.00168e-07
1.72952	-1.31029e-06		1.85352	4.20327e-06		1.72952	-1.85314e-05		1.72952	-8.67214e-06		1.72952	-6.60663e-07
1.73062	-1.58441e-06		1.85466	4.97391e-06		1.73062	-1.24456e-05		1.73062	-9.00923e-06		1.73062	-1.28467e-06
1.73171	-1.81736e-06		1.85581	5.32757e-06		1.73171	-5.36429e-06		1.73171	-8.84441e-06		1.73171	-1.88167e-06
1.73281	-2.03348e-06		1.85696	5.23154e-06		1.73281	2.12361e-06		1.73281	-8.28196e-06		1.73281	-2.26968e-06
1.7339	-2.06363e-06		1.8581	4.69277e-06		1.7339	9.37679e-06		1.7339	-7.03298e-06		1.7339	-2.54551e-06
1.735	-1.71151e-06		1.85925	3.75781e-06		1.735	1.58037e-05		1.735	-5.0838e-06		1.735	-2.69081e-06
1.73609	-1.18496e-06		1.86039	2.50851e-06		1.73609	2.10084e-05		1.73609	-2.75756e-06		1.73609	-2.49515e-06
1.73719	-8.94087e-07		1.86154	1.05419e-06		1.73719	2.48223e-05		1.73719	-1.95397e-07		1.73719	-2.00913e-06
1.73828	-5.7523e-07		1.86269	-4.79154e-07		1.73828	2.68638e-05		1.73828	2.47677e-06		1.73828	-1.54486e-06
1.73938	1.94321e-07		1.86383	-1.96089e-06		1.73938	2.68678e-05		1.73938	4.78932e-06		1.73938	-1.04245e-06
1.74047	9.71342e-07		1.86498	-3.26779e-06		1.74047	2.46965e-05		1.74047	6.58436e-06		1.74047	-3.43222e-07
1.74157	1.19616e-06		1.86613	-4.29449e-06		1.74157	2.06469e-05		1.74157	8.08026e-06		1.74157	4.06155e-07
1.74266	1.1983e-06		1.86727	-4.96143e-06		1.74266	1.51601e-05		1.74266	9.1712e-06		1.74266	1.06013e-06
1.74376	1.59816e-06		1.86842	-5.22003e-06		1.74376	8.47755e-06		1.74376	9.29779e-06		1.74376	1.70891e-06
1.74485	2.00088e-06		1.86956	-5.05488e-06		1.74485	1.20952e-06		1.74485	8.64722e-06		1.74485	2.24426e-06
1.74595	2.0112e-06		1.87071	-4.48351e-06		1.74595	-6.04458e-06		1.74595	7.52496e-06		1.74595	2.46796e-06
1.74705	1.82006e-06		1.87186	-3.55394e-06		1.74705	-1.28724e-05		1.74705	5.83101e-06		1.74705	2.50412e-06
1.74814	1.57488e-06		1.873	-2.34052e-06		1.74814	-1.89907e-05		1.74814	3.50415e-06		1.74814	2.4966e-06
1.74924	1.11142e-06		1.87415	-9.38534e-07		1.74924	-2.36953e-05		1.74924	1.01092e-06		1.74924	2.23213e-06
1.75033	5.84909e-07		1.8753	5.42313e-07		1.75033	-2.63554e-05		1.75033	-1.28133e-06		1.75033	1.7036e-06
1.75143	1.61035e-07		1.87644	1.98519e-06		1.75143	-2.6968e-05		1.75143	-3.62389e-06		1.75143	1.21101e-06
1.75252	-3.60412e-07		1.87759	3.27424e-06		1.75252	-2.56805e-05		1.75252	-5.99994e-06		1.75252	7.5743e-07
1.75362	-1.00079e-06		1.87874	4.30316e-06		1.75362	-2.25531e-05		1.75362	-7.79263e-06		1.75362	1.41897e-07
1.75471	-1.44732e-06		1.87988	4.98403e-06		1.75471	-1.76815e-05		1.75471	-8.6183e-06		1.75471	-6.10162e-07
1.75581	-1.78451e-06		1.88103	5.25537e-06		1.75581	-1.14808e-05		1.75581	-8.89681e-06		1.75581	-1.32896e-06
1.7569	-2.2321e-06		1.88217	5.08878e-06		1.7569	-4.512e-06		1.7569	-8.88001e-06		1.7569	-1.98248e-06
1.758	-2.34661e-06		1.88332	4.493e-06		1.758	2.88418e-06		1.758	-8.17768e-06		1.758	-2.46895e-06
1.75909	-1.7899e-06		1.88447	3.51462e-06		1.75909	1.01339e-05		1.75909	-6.67695e-06		1.75909	-2.64993e-06
1.76019	-1.10852e-06		1.88561	2.23512e-06		1.76019	1.66144e-05		1.76019	-4.68165e-06		1.76019	-2.5678e-06
1.76128	-9.96971e-07		1.88676	7.64222e-07		1.76128	2.17379e-05		1.76128	-2.31976e-06		1.76128	-2.33475e-06
1.76238	-1.00975e-06		1.88791	-7.69988e-07		1.76238	2.523e-05		1.76238	2.4164e-07		1.76238	-1.98625e-06
1.76347	-6.28045e-07		1.88905	-2.23322e-06		1.76347	2.67554e-05		1.76347	2.7194e-06		1.76347	-1.56614e-06
1.76457	9.67293e-08		1.8902	-3.49806e-06		1.76457	2.63174e-05		1.76457	4.98738e-06		1.76457	-1.10371e-06
1.76566	8.1192e-07		1.89135	-4.45644e-06		1.76566	2.40999e-05		1.76566	6.97415e-06		1.76566	-4.58726e-07
1.76676	1.30404e-06		1.89249	-5.02979e-06		1.76676	1.99863e-05		1.76676	8.36401e-06		1.76676	4.2363e-07
1.76785	1.67502e-06		1.89364	-5.1758e-06		1.76785	1.4172e-05		1.76785	9.04787e-06		1.76785	1.14215e-06
1.76895	2.01765e-06		1.89478	-4.89108e-06		1.76895	7.33268e-06		1.76895	9.16057e-06		1.76895	1.53236e-06
1.77004	2.22061e-06		1.89593	-4.20957e-06		1.77004	7.23991e-08		1.77004	8.60901e-06		1.77004	1.93934e-06
1.77114	2.14781e-06		1.89708	-3.19738e-06		1.77114	-7.25155e-06		1.77114	7.26402e-06		1.77114	2.51293e-06
1.77224	1.80603e-06		1.89822	-1.94483e-06		1.77224	-1.41165e-05		1.77224	5.34665e-06		1.77224	2.80828e-06
1.77333	1.27136e-06		1.89937	-5.57032e-07		1.77333	-1.97403e-05		1.77333	3.21319e-06		1.77333	2.59041e-06
1.77443	6.88148e-07		1.90052	8.55673e-07		1.77443	-2.38725e-05		1.77443	9.14668e-07		1.77443	2.31376e-06
1.77552	2.62263e-07		1.90166	2.18633e-06		1.77552	-2.63308e-05		1.77552	-1.50826e-06		1.77552	2.07997e-06
1.77662	3.69851e-08		1.90281	3.33822e-06		1.77662	-2.68186e-05		1.77662	-3.824e-06		1.77662	1.58063e-06
1.77771	-2.39706e-07		1.90396	4.22985e-06		1.77771	-2.52002e-05		1.77771	-5.89138e-06		1.77771	7.2807e-07
1.77881	-8.0118e-07		1.9051	4.79835e-06		1.77881	-2.15702e-05		1.77881	-7.59814e-06		1.77881	-1.96603e-07
1.7799	-1.4445e-06		1.90625	5.0018e-06		1.7799	-1.65447e-05		1.7799	-8.72234e-06		1.7799	-9.91547e-07
1.781	-1.90325e-06		1.90739	4.82128e-06		1.781	-1.0361e-05		1.781	-9.12325e-06		1.781	-1.60566e-06
1.78209	-2.06607e-06		1.90854	4.26258e-06		1.78209	-3.29308e-06		1.78209	-8.94611e-06		1.78209	-2.01122e-06
[truncated: 6,195 more rows]

## Sheet: Fig2b
Dose[cm^-2]	Amplitude
0	2.54536e-06
199999995904	8.1217e-06
999999995904	3.37287e-05
4999999913984	1.15433e-05
19999999655936	3.41063e-06

## Sheet: Fig2c
Dose[cm^-2]	Tau (ps)
0	7.34
199999995904	7.06
999999995904	7.08
4999999913984	7.29
19999999655936	6.81

## Sheet: Fig2d
Dose[cm^-2]	Frequency (THz)
0	39.979
199999995904	39.978
999999995904	39.978
4999999913984	39.973
19999999655936	39.962

## Sheet: Fig2e
Dose[cm^-2]	Phase (deg)
0	-8.02
199999995904	8.56
999999995904	87
4999999913984	21.78
19999999655936	-26.12
